# Supplementary material for: Proteomic analysis of plasma unravels dynamic pathways and potential biomarkers indicating disease stages following Mtb infection
Source: mSystems. 2025 Jul 30;10(8):e00616-25. doi: 10.1128/msystems.00616-25 (PMC12363209; doi:10.1128/msystems.00616-25)
Supplement: Supplemental Tables — Tables S1 to S9. [file msystems.00616-25-s0002.xlsx]

## Sheet: Catalog
Supplementary Tables
Table S1. The age and gender of participants in different groups.
Table S2. Overall quantification of plasma proteins in 45 samples.
Table S3. DEGs in plasma of individuals with different disease conditions.
Table S4. Biological processes of Gene Ontology annotated for DEPs.
Table S5. KEGG pathway enrichment of plasma DEPs related to TB stages.
Table S6. Evaluation of plasma DEPs between different disease stages using MCC method.
Table S7. The UniProt accession number of proteins presented in various modules.
Table S8. Plasma proteins selected to be validated by PRM.
Table S9. Diagnostic efficiency of DEPs in differentiating TB stages.

## Sheet: Table S1
Table S1. The age and gender of participants in different groups.
Assay	Variables	Overall	ATB	LTBI	HC	P-value
4D-DIA	Age, years	45.38±15.15	43.13±16.75	44.13±13.50	48.87±15.45	0.553a
	Gender, male/female	22/23	9/6	7/8	6/9	0.537b
PRM	Age, years	43.32±14.92	42.70±16.47	46.80±12.68	40.45±15.40	0.401a
	Gender, male/female	34/26	15/5	10/10	9/11	0.122b
Overall	Age, years	44.20±14.98	42.89±16.34	45.66±12.91	44.06±15.77	0.743a
	Gender, male/female	56/49	24/11	17/18	15/20	0.077b
Note: aBetween-group difference was tested using one-way ANOVA. bBetween-group difference was examined using chi-square test.

## Sheet: Table S2
Table S2. Overall quantification of plasma proteins in 45 samples.
UniProtID	Description	Log-transformed mean abundance of HC	Log-transformed mean abundance of LTBI	Log-transformed mean abundance of ATB
A0A024R324	Epididymis secretory sperm binding protein	-0.324	-0.0621	0.387
A0A087WT59	Transthyretin	0.0128	0.0671	-0.0799
A0A087WTE4	Neural cell adhesion molecule 1	0.134	0.0912	-0.225
A0A087WTI6	MYB proto-oncogene, transcription factor	-0.265	-0.0113	0.277
A0A087WVQ9	Elongation factor 1-alpha	-0.0562	-0.601	0.657
A0A087WW12	DExH-box helicase 57 (Fragment)	0.107	0.124	-0.23
A0A087WZB5	Parvin beta	-0.139	0.101	0.0384
A0A087X089	C-C motif chemokine	0.0058	-0.194	0.188
A0A087X0T8	Cell adhesion molecule 1	-0.308	0.00896	0.299
A0A087X2A7	Family with sequence similarity 184 member A	-0.157	0.0451	0.112
A0A0A0MR08	Ubiquitin specific peptidase 19	0.152	-0.0133	-0.139
A0A0A0MR42	Centrosomal protein 192	0.181	0.0492	-0.231
A0A0A0MRJ7	Coagulation factor V	0.069	0.0682	-0.137
A0A0A0MSA9	PVR cell adhesion molecule	-0.0828	0.136	-0.0528
A0A0A0MSN4	Angiotensin-converting enzyme	0.0185	-0.00245	-0.0161
A0A0A0MSV6	Complement C1q B chain (Fragment)	0.0603	0.0163	-0.0765
A0A0A0MTH3	Integrin-linked protein kinase	-0.295	-0.0295	0.325
A0A0A0MTS7	Titin	0.104	0.103	-0.207
A0A0A1TE42	Epithelial splicing regulatory protein 2	0.0878	0.255	-0.343
A0A0A7E6D8	Aminopeptidase (Fragment)	-0.0834	0.00649	0.0769
A0A0C4DFP6	Cartilage acidic protein 1	0.239	-0.0793	-0.159
A0A0C4DGN2	Sex hormone binding globulin (Fragment)	-0.137	0.229	-0.0923
A0A0D9SFB3	RNA helicase	0.1	0.456	-0.556
A0A0G2JIW1	Heat shock 70 kDa protein 1B	-0.186	0.0305	0.156
A0A0G2JMS7	Protein scribble homolog	0.106	-0.0905	-0.0158
A0A0H5AY34	L-selectin	-1.8e-05	0.0318	-0.0317
A0A0J9YXQ2	Nucleosome assembly protein 1-like 4 (Fragment)	0.26	-0.0464	-0.214
A0A0J9YXZ5	IQ motif containing GTPase activating protein 1	-0.0557	-0.232	0.288
A0A0K2BMD8	Mutant hemoglobin alpha 2 globin chain	0.0976	-0.0387	-0.0589
A0A0R7FJH5	Coagulation factor XII	0.546	-0.349	-0.197
A0A0S2Z3D5	Apolipoprotein E isoform 1 (Fragment)	0.225	-0.0692	-0.155
A0A0S2Z4G4	Tropomyosin 3 isoform 1 (Fragment)	-0.369	-0.214	0.584
A0A0S2Z4I9	Vasodilator-stimulated phosphoprotein isoform 3 (Fragment)	-0.00248	-0.111	0.113
A0A0S2Z4L3	Protein S (Fragment)	0.0307	0.0151	-0.0457
A0A126GVS3	Olfactory receptor (Fragment)	-0.021	-0.115	0.136
A0A126LAZ7	Glycoprotein H	0.0475	0.122	-0.17
A0A140T8Y3	Tenascin-X	0.29	0.0169	-0.307
A0A140VJJ6	Testicular tissue protein Li 70	0.1	-0.14	0.0399
A0A140VKA0	Caldesmon 1, isoform CRA_i	-0.0703	0.01	0.0603
A0A161I202	Lactotransferrin	0.144	-0.345	0.201
A0A182DWH7	Selenoprotein P (Fragment)	0.0955	-0.0199	-0.0757
A0A193AU54	Mutant platelet membrane glycoprotein Ib-alpha	0.01	0.0874	-0.0974
A0A1B0GU03	Peptidase A1 domain-containing protein	-0.071	-0.0477	0.119
A0A1B0GVI3	Keratin 10	0.204	0.108	-0.311
A0A1B0GW80	Phosphatidylinositol specific phospholipase C X domain containing 2	-0.148	0.105	0.0432
A0A1B0GX98	Basonuclin 2 (Fragment)	0.127	-0.00937	-0.117
A0A1B1CYC5	Vitamin D binding protein (Fragment)	0.146	0.141	-0.287
A0A1L7B5J3	Alpha-1-antitrypsin short transcript variant 1C4	0.00167	-0.0877	0.086
A0A1U9WZ84	Insulin-like growth factor I (Fragment)	-0.097	-0.178	0.275
A0A1U9X793	Apolipoprotein M	0.077	0.124	-0.201
A0A248RGE3	Ubiquitin-ribosomal protein eS31 fusion protein (Fragment)	0.0243	-0.227	0.203
A0A2R8Y595	CCCTC-binding factor	0.285	0.0449	-0.33
A0A2R8Y5W7	Inducible T cell costimulator ligand	0.329	-0.0339	-0.295
A0A2R8Y7T6	IQ motif and Sec7 domain ArfGEF 1	-0.387	0.683	-0.296
A0A2R8YCI2	Histidyl-tRNA synthetase 1	0.605	0.236	-0.841
A0A2S0BDD1	Antithrombin-III	0.0756	0.035	-0.111
A0A2Z4LCH4	Corticosteroid-binding globulin	0.0169	0.214	-0.231
A0A348GSH7	Serpin peptidase inhibitor clade G member 1	-0.00519	0.189	-0.183
A0A384DVK4	R3H domain and coiled-coil containing 1 like	-0.204	0.192	0.0121
A0A384MR03	Fibronectin	0.417	0.147	-0.564
A0A384NKS6	Clusterin	-0.00608	0.0211	-0.015
A0A384NYN5	Vinculin	-0.41	-0.0167	0.427
A0A384P5Q0	Catalase	-0.0905	0.0147	0.0758
A0A386NEX7	ADP-ribosyl cyclase/cyclic ADP-ribose hydrolase	0.168	-0.0104	-0.158
A0A3B0J0F2	Adiponectin D	0.252	-0.361	0.11
A0A3B3IQ51	Complement factor H related 2	0.00606	0.121	-0.127
A0A3B3ITN0	Prune exopolyphosphatase 1	-0.00628	0.0109	-0.00465
A0A3B3IU55	Stonin-2	-0.135	0.0122	0.123
A0A3B3IUE0	Insulin like growth factor binding protein 6	0.0115	0.022	-0.0335
A0A3G1HEF1	Mutant serpin family A member 7	-0.0521	0.149	-0.0973
A0A494C0X7	Integrin beta	0.121	-0.0562	-0.0645
A0A494C165	Peptidase D	0.0825	0.116	-0.198
A0A5S8K7B6	Coiled-coil and C2 domain containing 2B	-0.083	0.0883	-0.00532
A0A669KB41	Alpha-synuclein	-0.273	-0.129	0.401
A0A679KKL6	AEG6B2 (Fragment)	-0.0866	0.0508	0.0359
A0A6I8PRN4	glutamine--fructose-6-phosphate transaminase (isomerizing)	0.384	0.162	-0.546
A0A6Q8PFK8	Heat shock protein family B (small) member 1	-0.15	-0.378	0.527
A0A7I2V3L2	UV-stimulated scaffold protein A	0.147	-0.161	0.0142
A0A7I2V440	Cathepsin B	0.116	0.0931	-0.209
A0A7I2YQ93	t-plasminogen activator	0.186	0.0426	-0.229
A0A7I2YQQ3	folate gamma-glutamyl hydrolase	0.0392	-0.0704	0.0312
A0A7P0MNE9	Serine protease 3	-0.0357	0.0201	0.0156
A0A7P0T8I6	Cathepsin Z	-0.0351	0.164	-0.129
A0A7P0T8Q5	Transitional endoplasmic reticulum ATPase	-0.0237	-0.0776	0.101
A0A7P0TAE1	Heat shock protein 90 beta family member 1	0.0879	-0.214	0.126
A0A7P0Z475	C2 domain containing 3 centriole elongation regulator	-0.12	-0.158	0.278
A0A7P0Z497	Peptidyl-prolyl cis-trans isomerase	-0.0944	0.0299	0.0645
A0A804HII9	Actinin alpha 1	-0.0624	-0.258	0.321
A0A804HLI4	Transporter	0.459	0.182	-0.641
A0A8F0WQF6	Factor IX	0.0158	0.093	-0.109
A0A8I5KRG4	Exosome component 8	0.144	0.18	-0.324
A0A8I5KW61	C-X-C motif chemokine	-0.421	0.09	0.331
A0A8I5KWT8	Myosin heavy chain 9	0.0414	-0.278	0.236
A0A8Q3SI37	Complement C9	-0.158	-0.0317	0.19
A0A8Q3SI63	Complement C1q A chain	0.107	-0.16	0.0533
A0A8Q3SI99	Complement factor H	-0.0597	-0.472	0.532
A0A8Q3SIA1	Sushi domain-containing protein	0.0261	-0.0344	0.00825
A0A8Q3SID6	Complement C5	0.00636	0.114	-0.12
A0A8Q3SIJ2	Ectopic P-granules 5 autophagy tethering factor	0.292	-0.153	-0.139
A0A8Q3SIZ0	Complement C1q C chain	0.029	0.122	-0.151
A0A8Q3WKT7	Complement C8 alpha chain	-0.0323	-0.00218	0.0345
A0A8Q3WKV6	Complement factor D	0.183	-0.0576	-0.126
A0A8Q3WLF6	Ankyrin repeat domain 30A (Fragment)	0.16	-0.0488	-0.111
A0A8V8TKR9	Moesin	-0.275	-0.144	0.419
A0A8V8TND7	Gelsolin	0.3	-0.104	-0.196
A0A8V8TNT7	WD repeat domain 1	-0.14	-0.182	0.323
A0A8V8TNX9	Pyruvate kinase	-0.334	-0.127	0.462
A0A8V8TNZ0	ADP ribosylation factor 1 (Fragment)	0.0376	-0.0659	0.0283
A0A8V8TP41	FERM domain containing kindlin 3	-0.54	0.16	0.38
A0A8V8TP45	MBL associated serine protease 2	-0.0399	0.0844	-0.0446
A0A8V8TP51	protein-tyrosine-phosphatase	0.0396	-0.0739	0.0343
A0A994J3T6	G protein subunit beta 1	-0.131	-0.0924	0.223
A0A994J439	Inter-alpha-trypsin inhibitor heavy chain 3	0.00303	-0.0479	0.0449
A0A994J6T1	Rac family small GTPase 1	-0.0867	0.00308	0.0836
A0A9L9PXD9	Fibulin 5	0.149	-0.169	0.0205
A0A9L9PXQ4	Lysosomal associated membrane protein 2	0.163	-0.0336	-0.13
A0N5G7	Rheumatoid factor D5 heavy chain (Fragment)	-0.0372	0.0133	0.024
A0N7I9	F5-20 (Fragment)	0.464	-0.205	-0.259
A0PJA6	TF protein (Fragment)	0.13	-0.0785	-0.0512
A2J1M5	Rheumatoid factor RF-IP4 (Fragment)	0.0201	0.0289	-0.0491
A2J1N6	Rheumatoid factor RF-ET9 (Fragment)	-0.238	0.153	0.085
A2J1N7	Rheumatoid factor RF-ET10 (Fragment)	-0.392	-0.356	0.748
A2J1N8	Rheumatoid factor RF-ET11 (Fragment)	0.19	-0.0711	-0.119
A2J1N9	Rheumatoid factor RF-ET12 (Fragment)	-0.0357	0.24	-0.204
A2J423	Anti-Mpl scFv (Fragment)	0.0724	-0.125	0.0522
A2KBC1	Anti-(ED-B) scFV (Fragment)	0.0308	0.00957	-0.0403
A2NV54	Precursor (AA -19 to 108) (Fragment)	-0.223	0.25	-0.0263
A2NV55	Precursor (AA -19 to 113) (Fragment)	-0.0195	0.0215	-0.00197
A2RTY6	Inter-alpha (Globulin) inhibitor H2	0.0664	0.0871	-0.154
A3RKG7	Coagulation factor VII (Fragment)	0.0875	0.0349	-0.122
A4D2D2	Procollagen C-endopeptidase enhancer	0.136	-0.0565	-0.0793
A4FU71	NADH dehydrogenase [ubiquinone] 1 alpha subcomplex assembly factor 3	0.0363	-0.101	0.065
A5YAK2	Apolipoprotein C-IV	0.0226	0.428	-0.451
A6NCV1	Olfactory receptor 6C74	0.23	0.177	-0.407
A6NKT7	RanBP2-like and GRIP domain-containing protein 3	0.202	-0.0288	-0.174
A6PVI2	Plasminogen	0.0473	0.0507	-0.098
A6XND0	Insulin-like growth factor-binding protein 3	0.0553	-0.0171	-0.0383
A8K088	ATP-dependent RNA helicase	0.0171	-0.0324	0.0153
A8K0T9	F-actin-capping protein subunit alpha	-0.0318	-0.112	0.144
A8K2U0	Alpha-2-macroglobulin-like protein 1	0.0294	-0.196	0.166
A8K430	Fructose-bisphosphate aldolase	0.0545	0.093	-0.147
A8K6C1	Cholesteryl ester transfer protein	0.128	0.038	-0.166
A8K6C9	Insulin-like growth factor II	0.165	-0.0558	-0.11
A8K9V7	Neuropilin	-0.00546	-0.11	0.115
B0YIW2	Apolipoprotein C-III	0.177	-0.171	-0.0061
B0YJC4	Vimentin	-0.0677	0.0042	0.0635
B0YJC6	Vitamin K-dependent protein Z variant 1	0.129	-0.0523	-0.0764
B1AH94	Apolipoprotein L1	-0.005	0.2	-0.195
B1AK87	F-actin-capping protein subunit beta	-0.0376	0.0758	-0.0382
B1ALD9	Periostin	-0.0386	0.0655	-0.0268
B1B0D4	ADAMTS like 2	-0.00712	-0.0239	0.0311
B2R4D5	Actin-related protein 2/3 complex subunit 3	-0.168	-0.0876	0.255
B2R4M6	Protein S100-A9	-0.346	-0.581	0.927
B2R5G8	Serum amyloid A protein	0.0922	-0.165	0.0725
B2R7D2	Multiple inositol polyphosphate phosphatase 1	0.0762	-0.0769	0.000712
B2R892	creatine kinase	-0.152	0.117	0.0342
B2R983	Glutathione S-transferase omega	-0.271	0.0502	0.221
B2RDL6	SPARC	-0.141	-0.107	0.249
B2RDY9	Adenylyl cyclase-associated protein	-0.282	0.0416	0.24
B2RMS9	Inter-alpha (Globulin) inhibitor H4 (Plasma Kallikrein-sensitive glycoprotein)	0.00616	0.0622	-0.0684
B2RWM5	Calponin (Fragment)	0.0653	-0.00358	-0.0617
B2ZDQ1	Neutrophil gelatinase-associated lipocalin	0.203	-0.0935	-0.11
B3GN61	Truncated E-cadherin	0.197	0.0113	-0.208
B3KN55	RBR-type E3 ubiquitin transferase	0.0298	0.024	-0.0539
B3KP28	Ubiquitin carboxyl-terminal hydrolase	0.0138	0.114	-0.128
B3KUE5	Phospholipid transfer protein, isoform CRA_c	-0.0184	-0.0323	0.0507
B3KX11	T-complex protein 1 subunit gamma	0.0315	0.124	-0.156
B4DUV1	Fibulin-1	0.0862	-0.0726	-0.0136
B4DVJ0	Glucose-6-phosphate isomerase	0.0577	0.146	-0.204
B4DVS0	Small nuclear ribonucleoprotein-associated protein	0.131	-0.0874	-0.0438
B4DVZ8	Leukotriene A(4) hydrolase	0.00521	-0.0806	0.0754
B4E0X1	Beta-2-microglobulin	0.027	0.211	-0.237
B4E1B2	Serotransferrin	0.502	-0.384	-0.118
B4E1C2	Kininogen 1, isoform CRA_b	0.0875	-0.00245	-0.085
B4E1U9	Cell division control protein 42 homolog	-0.328	-0.0575	0.386
B4E1Z4	Complement C2	-0.0973	0.0743	0.023
B4E2U0	6-phosphogluconate dehydrogenase, decarboxylating	-0.038	-0.0518	0.0898
B5MCA1	Cilia- and flagella-associated protein 36	0.241	-0.0305	-0.211
B5TMG5	Histidine rich calcium binding protein	-0.189	0.297	-0.108
B6EDE2	Epididymis luminal protein 180 (Fragment)	0.476	-0.0085	-0.467
B7Z550	Complement component 8, beta polypeptide, isoform CRA_b	-0.0684	0.0637	0.00477
B7Z6Z4	Myosin light chain 6	-0.00546	-0.274	0.279
B7Z8Q2	Alpha-2-HS-glycoprotein	0.052	0.132	-0.184
B7ZKQ8	Podocalyxin	-0.0221	0.21	-0.188
B7ZLI0	Reticulon 4 receptor-like 2	0.0811	0.00631	-0.0874
B9A041	Malate dehydrogenase 1	-0.091	-0.138	0.229
B9EK46	Cingulin	0.0902	0.266	-0.356
C9IY88	3-hydroxyanthranilate 3,4-dioxygenase (Fragment)	-0.123	0.131	-0.00847
C9J0E4	Cystatin A	-0.0646	-0.0245	0.0891
C9JHR8	CD163 molecule	0.0574	0.00405	-0.0614
C9JL85	Myotrophin	-0.0453	0.205	-0.16
C9JZ52	Tyrosinase related protein 1 (Fragment)	0.0592	-0.0158	-0.0433
D3GKD9	G-gamma globin Paulinia variant	0.0559	0.161	-0.216
D6RCD0	Hydroxysteroid 17-beta dehydrogenase 11	0.0842	0.204	-0.288
D6RF35	Vitamin D-binding protein	-0.00513	0.0186	-0.0134
D9IWP9	Beta-2-glycoprotein 1 (Fragment)	0.107	-0.0439	-0.063
E5RJA8	Carboxypeptidase Q (Fragment)	-0.0603	0.168	-0.108
E7EQ64	Serine protease 1	0.427	1.05	-1.48
E7ESU7	C-terminal binding protein 1 (Fragment)	0.277	0.162	-0.439
E7ETH0	Complement factor I	0.00895	-0.0155	0.00652
E7EUF1	Ectonucleotide pyrophosphatase/phosphodiesterase 2	-0.00553	0.00524	0.000295
E9PHK0	C-type lectin domain family 3 member B	0.116	0.207	-0.322
E9PLY4	Prolylcarboxypeptidase	-0.0747	-0.0434	0.118
E9PQ61	Zinc finger CCCH-type containing 11A	0.204	-0.0414	-0.163
E9PR49	Tryptophan hydroxylase 1 (Fragment)	0.141	0.0245	-0.166
G3V2W1	Protein Z-dependent protease inhibitor	0.0473	0.0638	-0.111
G3V5M2	Purine nucleoside phosphorylase	0.139	0.0704	-0.209
G3XAK1	Macrophage stimulating 1	-0.00768	0.155	-0.148
G5E9Z9	LRP2 binding protein	0.219	0.106	-0.326
H6VRF8	Keratin, type II cytoskeletal 1	0.233	0.106	-0.339
J3KNB4	Cathelicidin antimicrobial peptide	0.000567	-0.2	0.199
J3KP74	Proteoglycan 4 (Fragment)	-0.0981	-0.0766	0.175
J3KTF8	Rho GDP dissociation inhibitor alpha (Fragment)	0.0869	-0.32	0.234
K7ELW0	Parkinsonism associated deglycase	-0.187	-0.0192	0.206
K7ER74	Apolipoprotein C-II	0.0702	0.00935	-0.0795
K7ERI9	Apolipoprotein C-I (Fragment)	0.096	0.141	-0.237
K7ES02	Bleomycin hydrolase (Fragment)	0.174	-0.0223	-0.152
K9JA46	Epididymis luminal secretory protein 52	0.0267	-0.0174	-0.00929
L8E853	von Willebrand factor	-0.0576	-0.011	0.0686
M0QZ75	Zinc finger protein 85 (Fragment)	-0.313	0.422	-0.109
M0R009	Alpha-1-B glycoprotein (Fragment)	-0.144	0.0972	0.0464
O00151	PDZ and LIM domain protein 1	-0.331	-0.275	0.606
O00299	Chloride intracellular channel protein 1	-0.252	-0.123	0.375
O00391	Sulfhydryl oxidase 1	0.12	0.0331	-0.153
O60420	Protein tyrosine phosphatase gamma (Fragment)	-0.0848	-0.148	0.233
O75368	Adapter SH3BGRL	0.432	-0.0692	-0.363
O75636	Ficolin-3	-0.0302	0.0483	-0.0181
O75882	Attractin	0.0442	0.175	-0.219
O95237	Lecithin retinol acyltransferase	-0.0385	-0.0685	0.107
P00338	L-lactate dehydrogenase A chain	-0.175	-0.227	0.402
P00390	Glutathione reductase, mitochondrial	0.0424	-0.0109	-0.0315
P00441	Superoxide dismutase [Cu-Zn]	-0.207	-0.189	0.397
P00450	Ceruloplasmin	-0.0692	0.156	-0.0872
P00488	Coagulation factor XIII A chain	-0.00618	0.0502	-0.044
P00558	Phosphoglycerate kinase 1	-0.254	-0.161	0.415
P00734	Prothrombin	0.0802	0.0349	-0.115
P00742	Coagulation factor X	-0.0179	0.151	-0.133
P00915	Carbonic anhydrase 1	0.261	-0.149	-0.112
P00918	Carbonic anhydrase 2	-0.0601	0.00444	0.0556
P01023	Alpha-2-macroglobulin	0.0145	0.0747	-0.0893
P01024	Complement C3	-0.019	0.0849	-0.0659
P01034	Cystatin-C	0.109	-0.113	0.00386
P02042	Hemoglobin subunit delta	0.115	0.0375	-0.152
P02452	Collagen alpha-1(I) chain	0.232	-0.0721	-0.16
P02533	Keratin, type I cytoskeletal 14	0.234	-0.0199	-0.214
P02647	Apolipoprotein A-I	0.0348	0.149	-0.184
P02652	Apolipoprotein A-II	0.0943	0.0601	-0.154
P02741	C-reactive protein	-0.146	0.0507	0.0957
P02743	Serum amyloid P-component	-0.102	0.107	-0.00503
P02753	Retinol-binding protein 4	0.22	0.195	-0.415
P02760	Protein AMBP	0.0729	-0.0255	-0.0474
P02763	Alpha-1-acid glycoprotein 1	-0.213	-0.0258	0.239
P02790	Hemopexin	0.00506	0.047	-0.0521
P03950	Angiogenin	0.123	-0.29	0.167
P03951	Coagulation factor XI	0.0795	0.000894	-0.0804
P03952	Plasma kallikrein	0.07	0.108	-0.178
P04003	C4b-binding protein alpha chain	0.00237	-0.0286	0.0262
P04004	Vitronectin	-0.133	0.00106	0.132
P04075	Fructose-bisphosphate aldolase A	-0.226	-0.189	0.415
P04180	Phosphatidylcholine-sterol acyltransferase	0.0981	0.102	-0.2
P04196	Histidine-rich glycoprotein	0.125	0.0105	-0.136
P04217	Alpha-1B-glycoprotein	-0.016	-0.0844	0.1
P04259	Keratin, type II cytoskeletal 6B	0.169	-0.156	-0.0133
P04406	Glyceraldehyde-3-phosphate dehydrogenase	-0.351	-0.197	0.548
P05090	Apolipoprotein D	0.00496	-0.0384	0.0334
P05109	Protein S100-A8	-0.44	-0.468	0.908
P05154	Plasma serine protease inhibitor	0.0832	0.192	-0.276
P05160	Coagulation factor XIII B chain	0.0389	0.139	-0.178
P05362	Intercellular adhesion molecule 1	0.00943	-0.0219	0.0125
P05546	Heparin cofactor 2	0.0484	0.15	-0.199
P06276	Cholinesterase	0.103	0.224	-0.326
P06727	Apolipoprotein A-IV	0.14	0.252	-0.392
P06733	Alpha-enolase	-0.244	-0.0781	0.322
P07195	L-lactate dehydrogenase B chain	-0.144	-0.0505	0.195
P07360	Complement component C8 gamma chain	-0.0649	0.186	-0.121
P07737	Profilin-1	-0.684	-0.124	0.809
P07996	Thrombospondin-1	-0.195	-0.0732	0.268
P08253	72 kDa type IV collagenase	0.181	-0.0411	-0.14
P08294	Extracellular superoxide dismutase [Cu-Zn]	0.00438	-0.00115	-0.00323
P08493	Matrix Gla protein	0.268	-0.128	-0.14
P08514	Integrin alpha-IIb	0.197	-0.103	-0.0943
P08519	Apolipoprotein(a)	0.219	-0.0816	-0.138
P08567	Pleckstrin	0.00724	-0.0717	0.0645
P08697	Alpha-2-antiplasmin	0.0036	0.025	-0.0286
P08779	Keratin, type I cytoskeletal 16	0.206	-0.251	0.0448
P09172	Dopamine beta-hydroxylase	0.283	-0.0297	-0.253
P09211	Glutathione S-transferase P	0.127	-0.0741	-0.0529
P09871	Complement C1s subcomponent	0.0427	-0.0523	0.00968
P0C0L4	Complement C4-A	-0.104	0.176	-0.072
P0C0L5	Complement C4-B	-0.171	0.164	0.00721
P0DJI8	Serum amyloid A-1 protein	-0.427	-1.18	1.61
P0DJI9	Serum amyloid A-2 protein	-0.744	-0.443	1.19
P10124	Serglycin	0.143	0.0695	-0.212
P10599	Thioredoxin	-0.185	-0.0481	0.233
P10643	Complement component C7	0.0423	0.0063	-0.0486
P11021	Endoplasmic reticulum chaperone BiP	0.0165	-0.14	0.124
P11142	Heat shock cognate 71 kDa protein	-0.156	-0.21	0.365
P11226	Mannose-binding protein C	0.0841	-0.316	0.232
P11717	Cation-independent mannose-6-phosphate receptor	0.0788	0.129	-0.208
P12111	Collagen alpha-3(VI) chain	0.152	-0.0243	-0.127
P12882	Myosin-1	0.126	-0.0173	-0.108
P13647	Keratin, type II cytoskeletal 5	0.271	-0.157	-0.115
P13727	Bone marrow proteoglycan	0.134	-0.0485	-0.0854
P13796	Plastin-2	0.0671	-0.063	-0.00403
P14174	Macrophage migration inhibitory factor	-0.249	-0.114	0.363
P14780	Matrix metalloproteinase-9	0.186	-0.0409	-0.145
P14923	Junction plakoglobin	0.0505	-0.053	0.00254
P15144	Aminopeptidase N	0.0301	0.0216	-0.0517
P15153	Ras-related C3 botulinum toxin substrate 2	-0.145	0.0209	0.124
P15169	Carboxypeptidase N catalytic chain	0.106	-0.0288	-0.0774
P15924	Desmoplakin	0.274	-0.0788	-0.196
P16930	Fumarylacetoacetase	-0.149	0.114	0.0358
P18065	Insulin-like growth factor-binding protein 2	0.101	-0.221	0.12
P18428	Lipopolysaccharide-binding protein	-0.15	0.064	0.0864
P18669	Phosphoglycerate mutase 1	0.00728	0.0872	-0.0945
P19320	Vascular cell adhesion protein 1	0.0385	-0.0318	-0.00669
P19652	Alpha-1-acid glycoprotein 2	-0.0527	-0.00882	0.0615
P19827	Inter-alpha-trypsin inhibitor heavy chain H1	0.0267	0.143	-0.169
P20023	Complement receptor type 2	0.00713	0.0421	-0.0493
P20851	C4b-binding protein beta chain	0.022	-0.0491	0.0271
P21333	Filamin-A	-0.0474	-0.382	0.43
P22352	Glutathione peroxidase 3	0.0916	0.0443	-0.136
P22792	Carboxypeptidase N subunit 2	0.0257	0.0395	-0.0652
P23470	Receptor-type tyrosine-protein phosphatase gamma	-0.0769	-0.0795	0.156
P23528	Cofilin-1	-0.359	-0.0594	0.419
P24593	Insulin-like growth factor-binding protein 5	-0.0178	0.0108	0.00702
P25311	Zinc-alpha-2-glycoprotein	-0.0431	-0.0196	0.0627
P27169	Serum paraoxonase/arylesterase 1	0.224	-0.0376	-0.187
P27918	Properdin	0.0735	-0.0756	0.00202
P30041	Peroxiredoxin-6	0.12	-0.0838	-0.0359
P30043	Flavin reductase (NADPH)	0.0845	0.151	-0.235
P30740	Leukocyte elastase inhibitor	-0.102	-0.0359	0.138
P31146	Coronin-1A	-0.12	-0.167	0.288
P32119	Peroxiredoxin-2	0.0412	-0.189	0.148
P33151	Cadherin-5	0.167	0.0937	-0.261
P33908	Mannosyl-oligosaccharide 1,2-alpha-mannosidase IA	0.0498	-0.0696	0.0198
P34096	Ribonuclease 4	0.0276	0.137	-0.165
P35527	Keratin, type I cytoskeletal 9	0.301	0.134	-0.435
P35858	Insulin-like growth factor-binding protein complex acid labile subunit	0.132	0.088	-0.22
P35908	Keratin, type II cytoskeletal 2 epidermal	0.248	0.108	-0.356
P36955	Pigment epithelium-derived factor	0.061	0.154	-0.215
P37802	Transgelin-2	-0.64	-0.0617	0.701
P39060	Collagen alpha-1(XVIII) chain	0.0559	-0.043	-0.0128
P40197	Platelet glycoprotein V	-0.00671	-0.079	0.0857
P41222	Prostaglandin-H2 D-isomerase	0.109	-0.0937	-0.0154
P43251	Biotinidase	0.115	0.216	-0.331
P43652	Afamin	0.0927	0.224	-0.317
P48740	ManNA-binding lectin serine protease 1	0.0964	0.0537	-0.15
P51884	Lumican	0.162	0.0996	-0.262
P54289	Voltage-dependent calcium channel subunit alpha-2/delta-1	0.159	0.00857	-0.168
P55774	C-C motif chemokine 18	0.0994	0.017	-0.116
P59665	Neutrophil defensin 1	-0.0121	-0.674	0.686
P60174	Triosephosphate isomerase	-0.2	-0.23	0.43
P60709	Actin, cytoplasmic 1	-0.309	-0.119	0.428
P61160	Actin-related protein 2	0.267	-0.202	-0.0653
P61224	Ras-related protein Rap-1b	-0.555	-0.104	0.659
P61626	Lysozyme C	0.0349	-0.104	0.0689
P62328	Thymosin beta-4	-0.599	-0.145	0.744
P62805	Histone H4	0.145	-0.224	0.0794
P62942	Peptidyl-prolyl cis-trans isomerase FKBP1A	-0.178	-0.0858	0.264
P63104	14-3-3 protein zeta/delta	-0.395	-0.00567	0.401
P68133	Actin, alpha skeletal muscle	-0.338	-0.185	0.523
P68366	Tubulin alpha-4A chain	0.104	-0.361	0.258
P68371	Tubulin beta-4B chain	0.0916	-0.434	0.342
P68871	Hemoglobin subunit beta	0.0447	0.0406	-0.0853
P80108	Phosphatidylinositol-glycan-specific phospholipase D	0.144	0.21	-0.353
P80511	Protein S100-A12	-0.152	0.0654	0.0863
P80723	Brain acid soluble protein 1	-0.00768	-0.0807	0.0884
P81605	Dermcidin	0.104	-0.025	-0.0794
P98160	Basement membrane-specific heparan sulfate proteoglycan core protein	0.0845	-0.0394	-0.0451
Q01469	Fatty acid-binding protein 5	-0.00805	-0.0383	0.0464
Q03591	Complement factor H-related protein 1	0.0991	0.0374	-0.136
Q04721	Neurogenic locus notch homolog protein 2	0.167	-0.108	-0.0587
Q04756	Hepatocyte growth factor activator	0.0788	0.115	-0.194
Q06830	Peroxiredoxin-1	0.123	-0.129	0.00567
Q07954	Prolow-density lipoprotein receptor-related protein 1	0.125	-0.0435	-0.0816
Q08380	Galectin-3-binding protein	0.16	0.0996	-0.259
Q08554	Desmocollin-1	0.11	-0.0228	-0.0874
Q12841	Follistatin-related protein 1	0.0769	-0.11	0.0328
Q12860	Contactin-1	0.0592	0.0968	-0.156
Q13103	Secreted phosphoprotein 24	0.242	-0.0761	-0.166
Q13201	Multimerin-1	0.14	-0.102	-0.0388
Q13769	THO complex subunit 5 homolog	0.265	0.0982	-0.363
Q13790	Apolipoprotein F	0.105	-0.115	0.00937
Q14126	Desmoglein-2	0.103	-0.0839	-0.0189
Q14520	HyaluroNA-binding protein 2	-0.0534	0.0374	0.016
Q14766	Latent-transforming growth factor beta-binding protein 1	-0.0184	-0.0378	0.0562
Q14847	LIM and SH3 domain protein 1	0.0909	0.0508	-0.142
Q15166	Serum paraoxonase/lactonase 3	-0.0661	-0.0271	0.0932
Q15293	Reticulocalbin-1	-0.0354	0.154	-0.119
Q15485	Ficolin-2	0.0578	0.06	-0.118
Q15555	Microtubule-associated protein RP/EB family member 2	0.14	0.0411	-0.181
Q15582	Transforming growth factor-beta-induced protein ig-h3	0.138	0.0793	-0.217
Q15942	Zyxin	-0.541	-0.224	0.765
Q16270	Insulin-like growth factor-binding protein 7	-0.075	0.148	-0.0734
Q16518	Retinoid isomerohydrolase	0.0325	-0.0838	0.0513
Q16610	Extracellular matrix protein 1	0.0891	0.119	-0.208
Q16853	Membrane primary amine oxidase	0.104	-0.00316	-0.101
Q2L9S7	Alpha-1-antitrypsin MBrescia variant (Fragment)	-0.0408	0.0928	-0.0521
Q3KQR6	DGAT1 protein (Fragment)	0.165	-0.0901	-0.0745
Q3SWV3	Tektin (Fragment)	-0.102	0.0847	0.0169
Q53GY3	Angiotensinogen (Fragment)	-0.2	0.498	-0.298
Q53GZ8	Complement C2 (Fragment)	0.0194	-0.0209	0.00155
Q562R1	Beta-actin-like protein 2	-0.279	-0.363	0.642
Q5EFE5	Anti-RhD monoclonal T125 gamma1 heavy chain	-0.0118	0.174	-0.162
Q5JY17	Nuclear receptor coactivator 5 (Fragment)	0.173	0.158	-0.33
Q5T123	SH3 domain binding glutamate rich protein like 3	-0.376	-0.303	0.679
Q6EMK4	Vasorin	0.166	0.0204	-0.186
Q6LAM1	Heavy chain of factor I (Fragment)	0.0628	-0.18	0.117
Q6P4G7	TRA@ protein	0.108	0.102	-0.211
Q6UXB8	Peptidase inhibitor 16	-0.204	0.189	0.0144
Q76KX8	Zinc finger protein 534	0.0195	-0.124	0.105
Q76LX8	A disintegrin and metalloproteinase with thrombospondin motifs 13	0.0763	-0.0679	-0.00836
Q7M4S4	Granulocyte inhibitory protein	0.12	-0.281	0.161
Q7Z5P9	Mucin-19	0.205	0.00306	-0.208
Q7Z7M0	Multiple epidermal growth factor-like domains protein 8	0.0285	-0.0451	0.0166
Q86SQ4	Adhesion G-protein coupled receptor G6	0.0783	0.0686	-0.147
Q86U17	Serpin A11	-0.101	-0.125	0.225
Q86UD1	Out at first protein homolog	0.163	-0.0918	-0.0711
Q86YZ3	Hornerin	-0.0347	0.0406	-0.00584
Q8IVM8	Organic anion transporter 7	-0.16	0.148	0.0119
Q8N1N4	Keratin, type II cytoskeletal 78	0.194	0.0569	-0.251
Q8N6N3	UPF0690 protein C1orf52	0.225	-0.224	-0.000302
Q8NAA4	Protein Atg16l2	0.0334	0.11	-0.143
Q8NBP7	Proprotein convertase subtilisin/kexin type 9	0.128	0.171	-0.299
Q8NF20	FLJ00382 protein (Fragment)	-0.00908	-0.0537	0.0628
Q8NFH9	MLL/SEPTIN6 fusion protein (Fragment)	0.203	-0.00235	-0.2
Q8WVF5	BTB/POZ domain-containing protein KCTD4	0.0536	0.136	-0.19
Q8WZ75	Roundabout homolog 4	-0.000969	0.0382	-0.0373
Q92496	Complement factor H-related protein 4	-0.111	-0.0239	0.135
Q92954	Proteoglycan 4	0.0997	0.0293	-0.129
Q96LM1	Putative uncharacterized protein encoded by LINC00615	-0.128	-0.0171	0.145
Q96MG2	Junctional sarcoplasmic reticulum protein 1	-0.0521	0.0481	0.00405
Q96PD5	N-acetylmuramoyl-L-alanine amidase	0.0749	0.137	-0.212
Q96S96	Phosphatidylethanolamine-binding protein 4	0.356	0.0195	-0.375
Q9BWP8	Collectin-11	0.111	-0.00987	-0.101
Q9H161	Homeobox protein aristaless-like 4	0.2	-0.112	-0.0873
Q9H4B7	Tubulin beta-1 chain	0.0961	-0.146	0.0496
Q9H4G4	Golgi-associated plant pathogenesis-related protein 1	0.0657	-0.0827	0.0169
Q9HCH0	Nck-associated protein 5-like	0.549	-0.0422	-0.507
Q9HDC9	Adipocyte plasma membrane-associated protein	0.0668	-0.0918	0.025
Q9NQ38	Serine protease inhibitor Kazal-type 5	0.0967	-0.08	-0.0167
Q9NW13	RNA-binding protein 28	0.0891	-0.0126	-0.0765
Q9NYW8	RB-associated KRAB zinc finger protein	0.31	0.0318	-0.342
Q9NZP8	Complement C1r subcomponent-like protein	-0.00933	-0.0589	0.0683
Q9NZT1	Calmodulin-like protein 5	0.29	-0.249	-0.0403
Q9UGM5	Fetuin-B	0.0302	0.0394	-0.0696
Q9UHG3	Prenylcysteine oxidase 1	0.0525	0.187	-0.24
Q9UJ49	Latrophilin-2 (Fragment)	0.166	-0.0307	-0.135
Q9UJU6	Drebrin-like protein	-0.0401	-0.012	0.0521
Q9UM47	Neurogenic locus notch homolog protein 3	-0.032	-0.0919	0.124
Q9UNN8	Endothelial protein C receptor	0.152	-0.0923	-0.0601
Q9Y490	Talin-1	-0.483	0.00207	0.481
Q9Y6Z7	Collectin-10	-0.0787	-0.0589	0.138
V9HW34	Epididymis luminal protein 213	0.0435	0.0303	-0.0738
V9HW68	Epididymis luminal protein 214	-0.0329	0.0741	-0.0412

## Sheet: Table S3
Table S3. DEGs in plasma of individuals with different disease conditions.
LTBI vs HC							ATB vs HC							ATB vs LTBI
UniProtID	Abbreviation	Description	LogFC	P-value	Change		UniProtID	Abbreviation	Description	LogFC	P-value	Change		UniProtID	Abbreviation	Description	LogFC	P-value	Change
A0A2R8Y7T6	IQSEC1	IQ motif and Sec7 domain ArfGEF 1	1.07	0.0144724	Up		P0DJI8	SAA1	Serum amyloid A-1 protein	2.04	0.00129657	Up		P0DJI8	SAA1	Serum amyloid A-1 protein	2.79	2.37971e-05	Up
A0A0R7FJH5	F12	Coagulation factor XII	-0.896	0.00681686	Down		P0DJI9	SAA2	Serum amyloid A-2 protein	1.93	0.00236428	Up		E7EQ64	PRSS1	Serine protease 1	-2.53	0.0061248	Down
M0QZ75	ZNF85	Zinc finger protein 85 (Fragment)	0.735	4.92016e-05	Up		E7EQ64	PRSS1	Serine protease 1	-1.9	0.0357387	Down		P0DJI9	SAA2	Serum amyloid A-2 protein	1.63	0.00928328	Up
Q53GY3	AGT	Angiotensinogen (Fragment)	0.698	0.000817246	Up		P07737	PFN1	Profilin-1	1.49	0.00112965	Up		B2R4M6	S100A9	Protein S100-A9	1.51	0.00683757	Up
A0A3B0J0F2	ADIPOQ	Adiponectin D	-0.613	0.0114138	Down		A0A2R8YCI2	HARS1	Histidyl-tRNA synthetase 1	-1.45	1.21081e-07	Down		P05109	S100A8	Protein S100-A8	1.38	0.00735839	Up
P61160	ACTR2	Actin-related protein 2	-0.469	0.00106376	Down		P05109	S100A8	Protein S100-A8	1.35	0.00853107	Up		P59665	DEFA1B	Neutrophil defensin 1	1.36	0.00166003	Up
A0A8Q3SIJ2	EPG5	Ectopic P-granules 5 autophagy tethering factor	-0.445	0.0381795	Down		P37802	TAGLN2	Transgelin-2	1.34	0.00536228	Up		A0A087WVQ9	EEF1A1	Elongation factor 1-alpha	1.26	0.000419416	Up
P03950	ANG	Angiogenin	-0.414	0.00848276	Down		P62328	TMSB4X	Thymosin beta-4	1.34	0.00980384	Up		A2J1N7	Not available	Rheumatoid factor RF-ET10 (Fragment)	1.1	0.000794025	Up
A0A8V8TND7	GSN	Gelsolin	-0.404	0.0263465	Down		Q15942	ZYX	Zyxin	1.31	0.00412618	Up		A0A2R8YCI2	HARS1	Histidyl-tRNA synthetase 1	-1.08	2.82134e-05	Down
Q7M4S4	GIP	Granulocyte inhibitory protein	-0.402	0.0101248	Down		B2R4M6	S100A9	Protein S100-A9	1.27	0.0209774	Up		A0A0D9SFB3	DDX3X	RNA helicase	-1.01	0.0473497	Down
P08493	MGP	Matrix Gla protein	-0.396	0.0203318	Down		P61224	RAP1B	Ras-related protein Rap-1b	1.21	0.00705235	Up		A0A8Q3SI99	CFH	Complement factor H	1	0.000963859	Up
Q96S96	PEBP4	Phosphatidylethanolamine-binding protein 4	-0.336	0.046187	Down		A2J1N7	Not available	Rheumatoid factor RF-ET10 (Fragment)	1.14	0.000558866	Up		Q15942	ZYX	Zyxin	0.989	0.0270388	Up
P0C0L5	C4B	Complement C4-B	0.334	0.0169548	Up		A0A804HLI4	SLC6A2	Transporter	-1.1	2.95367e-05	Down		Q5T123	SH3BGRL3	SH3 domain binding glutamate rich protein like 3	0.982	0.00725368	Up
A0A0C4DFP6	CRTAC1	Cartilage acidic protein 1	-0.318	0.0464463	Down		Q5T123	SH3BGRL3	SH3 domain binding glutamate rich protein like 3	1.06	0.0041025	Up		A0A2R8Y7T6	IQSEC1	IQ motif and Sec7 domain ArfGEF 1	-0.979	0.0244975	Down
A0A0S2Z3D5	APOE	Apolipoprotein E isoform 1 (Fragment)	-0.294	0.0457538	Down		Q9HCH0	NCKAP5L	Nck-associated protein 5-like	-1.06	0.00730336	Down		P07737	PFN1	Profilin-1	0.933	0.0352414	Up
A0A140T8Y3	TNXB	Tenascin-X	-0.274	0.0372581	Down		A0A384MR03	FN1	Fibronectin	-0.981	0.000933343	Down		A0A6Q8PFK8	HSPB1	Heat shock protein family B (small) member 1	0.905	0.00356265	Up
							A0A0S2Z4G4	TPM3	Tropomyosin 3 isoform 1 (Fragment)	0.953	0.0263132	Up		O00151	PDLIM1	PDZ and LIM domain protein 1	0.881	0.0162215	Up
							B6EDE2	HEL180	Epididymis luminal protein 180 (Fragment)	-0.943	0.000942152	Down		A5YAK2	APOC4	Apolipoprotein C-IV	-0.879	0.0100684	Down
							O00151	PDLIM1	PDZ and LIM domain protein 1	0.937	0.010875	Up		A0A804HLI4	SLC6A2	Transporter	-0.823	0.00114906	Down
							A0A6I8PRN4	GFPT1	glutamine--fructose-6-phosphate transaminase (isomerizing)	-0.93	1.68376e-05	Down		P21333	FLNA	Filamin-A	0.812	0.0426083	Up
							A0A8V8TP41	FERMT3	FERM domain containing kindlin 3	0.92	0.0251876	Up		Q53GY3	AGT	Angiotensinogen (Fragment)	-0.797	0.000172557	Down
							P04406	GAPDH	Glyceraldehyde-3-phosphate dehydrogenase	0.898	0.0172492	Up		P68371	TUBB4B	Tubulin beta-4B chain	0.776	0.0133703	Up
							A0A8V8TNX9	PKM	Pyruvate kinase	0.796	0.0162082	Up		P04406	GAPDH	Glyceraldehyde-3-phosphate dehydrogenase	0.744	0.0463431	Up
							P63104	YWHAZ	14-3-3 protein zeta/delta	0.796	0.0134468	Up		A0A384MR03	FN1	Fibronectin	-0.711	0.0137231	Down
							O75368	SH3BGRL	Adapter SH3BGRL	-0.795	0.0037247	Down		A0A6I8PRN4	GFPT1	glutamine--fructose-6-phosphate transaminase (isomerizing)	-0.707	0.000663229	Down
							P23528	CFL1	Cofilin-1	0.778	0.0153085	Up		P60174	TPI1	Triosephosphate isomerase	0.661	0.0190959	Up
							A0A0R7FJH5	F12	Coagulation factor XII	-0.744	0.0229705	Down		P06727	APOA4	Apolipoprotein A-IV	-0.644	0.00113272	Down
							P35527	KRT9	Keratin, type I cytoskeletal 9	-0.736	0.0284459	Down		P00338	LDHA	L-lactate dehydrogenase A chain	0.629	0.0315539	Up
							Q96S96	PEBP4	Phosphatidylethanolamine-binding protein 4	-0.731	5.24332e-05	Down		B9EK46	CGN	Cingulin	-0.622	0.00254051	Down
							E7ESU7	CTBP1	C-terminal binding protein 1 (Fragment)	-0.716	0.0106946	Down		P02753	RBP4	Retinol-binding protein 4	-0.61	0.00504156	Down
							B4E1U9	CDC42	Cell division control protein 42 homolog	0.714	0.0032231	Up		P04075	ALDOA	Fructose-bisphosphate aldolase A	0.604	0.039589	Up
							A0A087WVQ9	EEF1A1	Elongation factor 1-alpha	0.713	0.0364358	Up		E7ESU7	CTBP1	C-terminal binding protein 1 (Fragment)	-0.601	0.0305681	Down
							A0A024R324	ELSPBP1	Epididymis secretory sperm binding protein	0.711	0.0408113	Up		P00441	SOD1	Superoxide dismutase [Cu-Zn]	0.586	0.0287963	Up
							A0A8V8TKR9	MSN	Moesin	0.695	0.0140926	Up		A6NCV1	OR6C74	Olfactory receptor 6C74	-0.584	0.00180411	Down
							A0A6Q8PFK8	HSPB1	Heat shock protein family B (small) member 1	0.677	0.0261807	Up		P00558	PGK1	Phosphoglycerate kinase 1	0.576	0.0300555	Up
							A0A669KB41	SNCA	Alpha-synuclein	0.674	0.00221818	Up		A0A8V8TKR9	MSN	Moesin	0.563	0.0440943	Up
							P00558	PGK1	Phosphoglycerate kinase 1	0.668	0.0125328	Up		P80108	GPLD1	Phosphatidylinositol-glycan-specific phospholipase D	-0.563	0.00113115	Down
							Q9NYW8	RBAK	RB-associated KRAB zinc finger protein	-0.652	0.000472953	Down		J3KTF8	ARHGDIA	Rho GDP dissociation inhibitor alpha (Fragment)	0.554	0.0257301	Up
							P04075	ALDOA	Fructose-bisphosphate aldolase A	0.642	0.0292732	Up		P06276	BCHE	Cholinesterase	-0.55	0.000617838	Down
							A6NCV1	OR6C74	Olfactory receptor 6C74	-0.637	0.000746332	Down		P11226	MBL2	Mannose-binding protein C	0.548	0.0153407	Up
							P02753	RBP4	Retinol-binding protein 4	-0.635	0.00361116	Down		P43251	BTD	Biotinidase	-0.547	0.000265818	Down
							P60174	TPI1	Triosephosphate isomerase	0.63	0.0249773	Up		P43652	AFM	Afamin	-0.542	0.00103454	Down
							O00299	CLIC1	Chloride intracellular channel protein 1	0.628	0.0312339	Up		M0QZ75	ZNF85	Zinc finger protein 85 (Fragment)	-0.532	0.00224315	Down
							Q13769	THOC5	THO complex subunit 5 homolog	-0.628	5.68665e-05	Down		A0A669KB41	SNCA	Alpha-synuclein	0.53	0.0142793	Up
							A0A2R8Y5W7	ICOSLG	Inducible T cell costimulator ligand	-0.623	0.0023028	Down		E9PHK0	CLEC3B	C-type lectin domain family 3 member B	-0.529	0.000116514	Down
							A0A2R8Y595	CTCF	CCCTC-binding factor	-0.615	0.00970173	Down		A0A0J9YXZ5	IQGAP1	IQ motif containing GTPase activating protein 1	0.52	0.00429979	Up
							P14174	MIF	Macrophage migration inhibitory factor	0.611	0.0167129	Up		A0A8I5KRG4	EXOSC8	Exosome component 8	-0.504	0.0231037	Down
							A0A087X0T8	CADM1	Cell adhesion molecule 1	0.606	0.00115649	Up		D6RCD0	HSD17B11	Hydroxysteroid 17-beta dehydrogenase 11	-0.492	0.00611186	Down
							P00441	SOD1	Superoxide dismutase [Cu-Zn]	0.604	0.0244094	Up		Q5JY17	NCOA5	Nuclear receptor coactivator 5 (Fragment)	-0.488	0.00264583	Down
							P35908	KRT2	Keratin, type II cytoskeletal 2 epidermal	-0.604	0.00580317	Down		A0A3B0J0F2	ADIPOQ	Adiponectin D	0.471	0.0487991	Up
							A0A140T8Y3	TNXB	Tenascin-X	-0.598	2.42626e-05	Down		Q8NBP7	PCSK9	Proprotein convertase subtilisin/kexin type 9	-0.47	0.0203332	Down
							A0A8Q3SI99	CFH	Complement factor H	0.592	0.0434407	Up		P05154	SERPINA5	Plasma serine protease inhibitor	-0.468	0.00747833	Down
							P00338	LDHA	L-lactate dehydrogenase A chain	0.576	0.0479388	Up		P35908	KRT2	Keratin, type II cytoskeletal 2 epidermal	-0.464	0.0310754	Down
							H6VRF8	KRT1	Keratin, type II cytoskeletal 1	-0.571	0.0463333	Down		Q13769	THOC5	THO complex subunit 5 homolog	-0.461	0.00212994	Down
							P06733	ENO1	Alpha-enolase	0.567	0.0471536	Up		P03950	ANG	Angiogenin	0.458	0.00384654	Up
							G5E9Z9	LRP2BP	LRP2 binding protein	-0.545	0.0241808	Down		A0A1U9WZ84	IGF1	Insulin-like growth factor I (Fragment)	0.452	0.0332159	Up
							P09172	DBH	Dopamine beta-hydroxylase	-0.537	0.00596997	Down		B4E0X1	B2M	Beta-2-microglobulin	-0.448	0.00288617	Down
							P06727	APOA4	Apolipoprotein A-IV	-0.531	0.00628754	Down		A0A2Z4LCH4	SERPINA6	Corticosteroid-binding globulin	-0.445	0.00728675	Down
							Q5JY17	NCOA5	Nuclear receptor coactivator 5 (Fragment)	-0.503	0.00200582	Down		A2J1N9	Not available	Rheumatoid factor RF-ET12 (Fragment)	-0.444	0.0434896	Down
							P80108	GPLD1	Phosphatidylinositol-glycan-specific phospholipase D	-0.497	0.00363102	Down		Q7M4S4	GIP	Granulocyte inhibitory protein	0.442	0.0049434	Up
							A0A8V8TND7	GSN	Gelsolin	-0.496	0.00711773	Down		A0A248RGE3	RPS27A	Ubiquitin-ribosomal protein eS31 fusion protein (Fragment)	0.429	0.04699	Up
							B2R983	GSTO1	Glutathione S-transferase omega	0.493	0.0460659	Up		Q9UHG3	PCYOX1	Prenylcysteine oxidase 1	-0.427	0.00765529	Down
							A0A0J9YXQ2	NAP1L4	Nucleosome assembly protein 1-like 4 (Fragment)	-0.474	0.0109337	Down		J3KNB4	CAMP	Cathelicidin antimicrobial peptide	0.399	0.0394625	Up
							A0A8I5KRG4	EXOSC8	Exosome component 8	-0.468	0.0343243	Down		B7ZKQ8	PODXL	Podocalyxin	-0.397	0.0123395	Down
							P02763	ORM1	Alpha-1-acid glycoprotein 1	0.453	0.0186112	Up		Q96S96	PEBP4	Phosphatidylethanolamine-binding protein 4	-0.395	0.0202103	Down
							B5MCA1	CFAP36	Cilia- and flagella-associated protein 36	-0.452	0.0225495	Down		B1AH94	APOL1	Apolipoprotein L1	-0.394	0.00424661	Down
							B9EK46	CGN	Cingulin	-0.447	0.0266639	Down		O75882	ATRN	Attractin	-0.394	0.000645343	Down
							P43251	BTD	Biotinidase	-0.447	0.00233328	Down		A0A087X089	CCL14	C-C motif chemokine	0.381	0.0122693	Up
							Q8N1N4	KRT78	Keratin, type II cytoskeletal 78	-0.445	0.00985217	Down		K7ERI9	APOC1	Apolipoprotein C-I (Fragment)	-0.377	0.00663403	Down
							E9PHK0	CLEC3B	C-type lectin domain family 3 member B	-0.438	0.00108425	Down		Q9NYW8	RBAK	RB-associated KRAB zinc finger protein	-0.374	0.0363539	Down
							A0A8Q3SIJ2	EPG5	Ectopic P-granules 5 autophagy tethering factor	-0.431	0.0440802	Down		A0A348GSH7	SERPING1	Serpin peptidase inhibitor clade G member 1	-0.372	0.00371056	Down
							P06276	BCHE	Cholinesterase	-0.429	0.00623209	Down		P36955	SERPINF1	Pigment epithelium-derived factor	-0.369	0.0142834	Down
							P33151	CDH5	Cadherin-5	-0.429	0.00989371	Down		P51884	LUM	Lumican	-0.361	0.0122128	Down
							Q8NBP7	PCSK9	Proprotein convertase subtilisin/kexin type 9	-0.427	0.0342184	Down		Q08380	LGALS3BP	Galectin-3-binding protein	-0.359	0.0216734	Down
							P51884	LUM	Lumican	-0.424	0.00366563	Down		P33151	CDH5	Cadherin-5	-0.355	0.0308013	Down
							Q08380	LGALS3BP	Galectin-3-binding protein	-0.419	0.00794315	Down		A0A087WW12	DHX57	DExH-box helicase 57 (Fragment)	-0.354	0.0369779	Down
							Q7Z5P9	MUC19	Mucin-19	-0.414	0.00894722	Down		B4DVJ0	GPI	Glucose-6-phosphate isomerase	-0.35	0.0365377	Down
							A0A0A0MR42	CEP192	Centrosomal protein 192	-0.412	0.0218573	Down		Q86U17	SERPINA11	Serpin A11	0.35	0.0142187	Up
							P27169	PON1	Serum paraoxonase/arylesterase 1	-0.411	0.0422266	Down		P05546	SERPIND1	Heparin cofactor 2	-0.349	0.0262098	Down
							P43652	AFM	Afamin	-0.41	0.0109861	Down		Q96PD5	PGLYRP2	N-acetylmuramoyl-L-alanine amidase	-0.348	0.00295543	Down
							P08493	MGP	Matrix Gla protein	-0.408	0.017224	Down		P02647	APOA1	Apolipoprotein A-I	-0.333	0.00983291	Down
							Q13103	SPP2	Secreted phosphoprotein 24	-0.407	0.0267129	Down		A0A1U9X793	APOM	Apolipoprotein M	-0.325	0.0281663	Down
							Q8NFH9	SEPTIN6	MLL/SEPTIN6 fusion protein (Fragment)	-0.403	0.0172922	Down		A0A140T8Y3	TNXB	Tenascin-X	-0.324	0.014378	Down
							A0A0C4DFP6	CRTAC1	Cartilage acidic protein 1	-0.398	0.0137332	Down		P05160	F13B	Coagulation factor XIII B chain	-0.317	0.0165977	Down
							A0A0S2Z3D5	APOE	Apolipoprotein E isoform 1 (Fragment)	-0.38	0.0108367	Down		A0A087WTE4	NCAM1	Neural cell adhesion molecule 1	-0.316	0.0185758	Down
							D6RCD0	HSD17B11	Hydroxysteroid 17-beta dehydrogenase 11	-0.372	0.0348373	Down		A0A494C165	PEPD	Peptidase D	-0.314	0.00241489	Down
							P05154	SERPINA5	Plasma serine protease inhibitor	-0.359	0.037294	Down		P19827	ITIH1	Inter-alpha-trypsin inhibitor heavy chain H1	-0.312	0.0114642	Down
							A0A087WTE4	NCAM1	Neural cell adhesion molecule 1	-0.358	0.00809222	Down		A0A0A0MTS7	TTN	Titin	-0.31	0.0152536	Down
							Q15582	TGFBI	Transforming growth factor-beta-induced protein ig-h3	-0.355	0.00264774	Down		Q04756	HGFAC	Hepatocyte growth factor activator	-0.31	0.0361336	Down
							A0A994J3T6	GNB1	G protein subunit beta 1	0.354	0.0364194	Up		P07360	C8G	Complement component C8 gamma chain	-0.307	0.041732	Down
							P35858	IGFALS	Insulin-like growth factor-binding protein complex acid labile subunit	-0.352	0.0330884	Down		G3XAK1	MST1	Macrophage stimulating 1	-0.303	0.0187903	Down
							Q6EMK4	VASN	Vasorin	-0.352	0.00876257	Down		P04180	LCAT	Phosphatidylcholine-sterol acyltransferase	-0.301	0.0132025	Down
							A0A087WW12	DHX57	DExH-box helicase 57 (Fragment)	-0.337	0.0464881	Down		P34096	RNASE4	Ribonuclease 4	-0.301	0.0217886	Down
							K7ERI9	APOC1	Apolipoprotein C-I (Fragment)	-0.333	0.0157749	Down		Q6LAM1	F1	Heavy chain of factor I (Fragment)	0.297	0.040438	Up
							P61160	ACTR2	Actin-related protein 2	-0.332	0.0170419	Down		Q15582	TGFBI	Transforming growth factor-beta-induced protein ig-h3	-0.296	0.0108632	Down
							P54289	CACNA2D1	Voltage-dependent calcium channel subunit alpha-2/delta-1	-0.327	0.00618913	Down		A0A7P0T8I6	CTSZ	Cathepsin Z	-0.294	0.0208484	Down
							A0A386NEX7	BST1	ADP-ribosyl cyclase/cyclic ADP-ribose hydrolase	-0.326	0.00775297	Down		P00742	F10	Coagulation factor X	-0.283	0.0145978	Down
							K7ES02	BLMH	Bleomycin hydrolase (Fragment)	-0.326	0.0486702	Down		B3KX11	CCT3	T-complex protein 1 subunit gamma	-0.28	0.0127447	Down
							Q86U17	SERPINA11	Serpin A11	0.326	0.0216861	Up		E5RJA8	CPQ	Carboxypeptidase Q (Fragment)	-0.276	0.0276196	Down
							P08253	MMP2	72 kDa type IV collagenase	-0.321	0.00362148	Down
							A0A0A0MTS7	TTN	Titin	-0.31	0.0151753	Down
							P04180	LCAT	Phosphatidylcholine-sterol acyltransferase	-0.298	0.0142571	Down
							A0A0A0MR08	USP19	Ubiquitin specific peptidase 19	-0.29	0.0392417	Down
							Q96PD5	PGLYRP2	N-acetylmuramoyl-L-alanine amidase	-0.287	0.0130764	Down
							A0A494C165	PEPD	Peptidase D	-0.281	0.0061585	Down
							P12111	COL6A3	Collagen alpha-3(VI) chain	-0.279	0.0259116	Down
							J3KP74	PRG4	Proteoglycan 4 (Fragment)	0.273	0.04791	Up
							O00391	QSOX1	Sulfhydryl oxidase 1	-0.272	0.0118659	Down

## Sheet: Table S4
Table S4. Biological processes of Gene Ontology annotated for DEPs.
LTBI vs HC						ATB vs HC						ATB vs LTBI
Term	Description	P-value	Protein	Log-transformed fold enrichment		Term	Description	P-value	Protein	Log-transformed fold enrichment		Term	Description	P-value	Protein	Log-transformed fold enrichment
GO:0043407	Negative regulation of MAP kinase activity	8.27089e-06	AGT/ADIPOQ/APOE	6.20945		GO:0006096	Glycolytic process	5.24832e-07	GAPDH/PKM/PGK1/ALDOA/TPI1/LDHA/ENO1	3.863		GO:0097006	Regulation of plasma lipoprotein particle levels	7.15928e-10	AGT/APOA4/GPLD1/ADIPOQ/PCSK9/APOC1/APOA1/APOM/LCAT	4.31135
GO:0048662	Negative regulation of smooth muscle cell proliferation	2.15443e-05	ADIPOQ/ANG/APOE	5.7526		GO:0034375	High-density lipoprotein particle remodeling	1.39313e-06	APOA4/APOE/APOC1/LCAT	5.53138		GO:0034375	High-density lipoprotein particle remodeling	1.15219e-08	APOA4/APOC1/APOA1/APOM/LCAT	5.97115
GO:1901388	Regulation of transforming growth factor beta activation	2.64433e-05	AGT/TNXB	7.97499		GO:0006735	NADH regeneration	2.3229e-06	PKM/PGK1/TPI1/ENO1	5.36146		GO:0034368	Protein-lipid complex remodeling	1.29181e-08	AGT/APOA4/APOC1/APOA1/APOM/LCAT	5.18979
GO:1905918	Regulation of CoA-transferase activity	2.64433e-05	AGT/APOE	7.97499		GO:0061621	Canonical glycolysis	2.3229e-06	PKM/PGK1/TPI1/ENO1	5.36146		GO:0034369	Plasma lipoprotein particle remodeling	1.29181e-08	AGT/APOA4/APOC1/APOA1/APOM/LCAT	5.18979
GO:0036363	Transforming growth factor beta activation	4.57719e-05	AGT/TNXB	7.59648		GO:0061718	Glucose catabolic process to pyruvate	2.3229e-06	PKM/PGK1/TPI1/ENO1	5.36146		GO:0010951	Negative regulation of endopeptidase activity	1.49804e-08	DDX3X/GAPDH/SNCA/SERPINA5/SERPINA6/SERPING1/SERPINF1/SERPINA11/SERPIND1	3.81914
GO:0097006	Regulation of plasma lipoprotein particle levels	4.73364e-05	AGT/ADIPOQ/APOE	5.37408		GO:0050727	Regulation of inflammatory response	3.16432e-06	SAA1/S100A8/TMSB4X/S100A9/F12/SNCA/SOD1/KRT1/CDH5/APOE/BST1/PGLYRP2	2.38502		GO:0034367	Protein-containing complex remodeling	1.87808e-08	AGT/APOA4/APOC1/APOA1/APOM/LCAT	5.1049
GO:0071901	Negative regulation of protein serine/threonine kinase activity	6.27359e-05	AGT/ADIPOQ/APOE	5.23802		GO:0006090	Pyruvate metabolic process	3.53424e-06	GAPDH/PKM/PGK1/ALDOA/TPI1/LDHA/ENO1	3.45609		GO:0010466	Negative regulation of peptidase activity	2.71399e-08	DDX3X/GAPDH/SNCA/SERPINA5/SERPINA6/SERPING1/SERPINF1/SERPINA11/SERPIND1	3.72111
GO:0034374	Low-density lipoprotein particle remodeling	7.03213e-05	AGT/APOE	7.29692		GO:0061620	Glycolytic process through glucose-6-phosphate	3.64748e-06	PKM/PGK1/TPI1/ENO1	5.20945		GO:0006959	Humoral immune response	6.40007e-08	S100A9/DEFA1B/CFH/GAPDH/MBL2/ANG/CAMP/SERPING1/GPI/C8G/RNASE4	3.09742
GO:0003014	Renal system process	0.000124728	AGT/ADIPOQ/GSN	4.9046		GO:0006066	Alcohol metabolic process	5.54493e-06	SNCA/RBP4/TPI1/SOD1/DBH/APOA4/PCSK9/PON1/APOE/APOC1/LCAT	2.44778		GO:0051346	Negative regulation of hydrolase activity	1.33702e-07	DDX3X/GAPDH/SNCA/SERPINA5/SERPINA6/APOC1/SERPING1/SERPINF1/SERPINA11/SERPIND1	3.20296
GO:0098801	Regulation of renal system process	0.000134996	AGT/ADIPOQ	6.83748		GO:0007015	Actin filament organization	7.73057e-06	PFN1/TAGLN2/TMSB4X/ZYX/TPM3/PDLIM1/CFL1/CDC42/ALDOA/GSN/ACTR2/TTN	2.25836		GO:0001667	Ameboidal-type cell migration	1.6325e-07	S100A9/IQSEC1/PFN1/HSPB1/PDLIM1/AGT/FN1/GPLD1/IQGAP1/KRT2/SERPINF1/CDH5/GPI/APOA1	2.49947
GO:0071636	Positive regulation of transforming growth factor beta production	0.000147785	AGT/TNXB	6.77335		GO:0061615	Glycolytic process through fructose-6-phosphate	7.86777e-06	PKM/PGK1/TPI1/ENO1	4.94642		GO:0071827	Plasma lipoprotein particle organization	1.73154e-07	AGT/APOA4/APOC1/APOA1/APOM/LCAT	4.59032
GO:0006639	Acylglycerol metabolic process	0.000149669	ANG/APOE/TNXB	4.81579		GO:0006638	Neutral lipid metabolic process	8.6107e-06	SNCA/TNXB/APOA4/GPLD1/PCSK9/APOE/APOC1	3.26192		GO:0052548	Regulation of endopeptidase activity	1.94387e-07	S100A9/S100A8/DDX3X/GAPDH/SNCA/SERPINA5/SERPINA6/SERPING1/SERPINF1/SERPINA11/SERPIND1	2.93872
GO:0006638	Neutral lipid metabolic process	0.000152997	ANG/APOE/TNXB	4.80506		GO:0010954	Positive regulation of protein processing	9.32757e-06	F12/ENO1/GSN/CLEC3B	4.88753		GO:0034377	Plasma lipoprotein particle assembly	2.03929e-07	APOA4/APOC1/APOA1/APOM/LCAT	5.21626
GO:0010954	Positive regulation of protein processing	0.000175078	F12/GSN	6.65306		GO:0044403	Biological process involved in symbiotic interaction	9.68216e-06	FN1/GAPDH/CFL1/CDC42/EEF1A1/THOC5/GSN/APOE/NCAM1/PGLYRP2	2.52239		GO:0071825	Protein-lipid complex organization	2.47173e-07	AGT/APOA4/APOC1/APOA1/APOM/LCAT	4.50626
GO:0043405	Regulation of MAP kinase activity	0.000177655	AGT/ADIPOQ/APOE	4.73213		GO:0097006	Regulation of plasma lipoprotein particle levels	9.8868e-06	APOA4/GPLD1/PCSK9/APOE/APOC1/LCAT	3.60855		GO:0051873	Killing by host of symbiont cells	2.47286e-07	DEFA1B/GAPDH/MBL2/CAMP/APOL1	5.16379
GO:0010875	Positive regulation of cholesterol efflux	0.000204653	ADIPOQ/APOE	6.54203		GO:0008203	Cholesterol metabolic process	1.09278e-05	SOD1/APOA4/PCSK9/PON1/APOE/APOC1/LCAT	3.20945		GO:0019318	Hexose metabolic process	2.48069e-07	GAPDH/TPI1/RBP4/ALDOA/PGK1/GPLD1/ADIPOQ/IGF1/GPI/MST1	3.10696
GO:1903319	Positive regulation of protein maturation	0.000204653	F12/GSN	6.54203		GO:0005996	Monosaccharide metabolic process	1.20573e-05	GAPDH/PKM/PGK1/ALDOA/RBP4/TPI1/ENO1/GPLD1/GSTO1	2.6734		GO:0045861	Negative regulation of proteolysis	2.68468e-07	DDX3X/GAPDH/SNCA/SERPINA5/SERPINA6/SERPING1/SERPINF1/SERPINA11/SERPIND1/CTSZ	3.09463
GO:0032368	Regulation of lipid transport	0.000221396	AGT/ADIPOQ/APOE	4.62449		GO:0006007	Glucose catabolic process	1.28336e-05	PKM/PGK1/TPI1/ENO1	4.77649		GO:0006096	Glycolytic process	2.99896e-07	GAPDH/TPI1/LDHA/ALDOA/PGK1/IGF1/GPI	3.98084
GO:0007263	Nitric oxide mediated signal transduction	0.000253281	AGT/APOE	6.39003		GO:0031639	Plasminogen activation	1.28336e-05	F12/PGK1/ENO1/CLEC3B	4.77649		GO:0034381	Plasma lipoprotein particle clearance	3.09633e-07	GPLD1/ADIPOQ/PCSK9/APOC1/APOA1/APOM	4.45282
GO:0035640	Exploration behavior	0.000253281	GIP/APOE	6.39003		GO:0034377	Plasma lipoprotein particle assembly	1.28336e-05	APOA4/APOE/APOC1/LCAT	4.77649		GO:0065005	Protein-lipid complex assembly	3.55756e-07	APOA4/APOC1/APOA1/APOM/LCAT	5.06426
GO:0051347	Positive regulation of transferase activity	0.000257266	AGT/ADIPOQ/ANG/APOE	3.60343		GO:1903319	Positive regulation of protein maturation	1.28336e-05	F12/ENO1/GSN/CLEC3B	4.77649		GO:0015850	Organic hydroxy compound transport	3.79866e-07	SLC6A2/AGT/APOA4/RBP4/SNCA/ADIPOQ/PCSK9/APOC1/APOA1/APOM/LCAT	2.84186
GO:0050727	Regulation of inflammatory response	0.000284348	F12/AGT/ADIPOQ/APOE	3.5656		GO:1902652	Secondary alcohol metabolic process	1.71257e-05	SOD1/APOA4/PCSK9/PON1/APOE/APOC1/LCAT	3.10992		GO:0052547	Regulation of peptidase activity	4.31749e-07	S100A9/S100A8/DDX3X/GAPDH/SNCA/SERPINA5/SERPINA6/SERPING1/SERPINF1/SERPINA11/SERPIND1	2.82325
GO:0010743	Regulation of macrophage derived foam cell differentiation	0.000307007	AGT/ADIPOQ	6.25252		GO:0065005	Protein-lipid complex assembly	1.97921e-05	APOA4/APOE/APOC1/LCAT	4.62449		GO:0006006	Glucose metabolic process	5.11161e-07	GAPDH/TPI1/RBP4/PGK1/GPLD1/ADIPOQ/IGF1/GPI/MST1	3.22669
GO:0034368	Protein-lipid complex remodeling	0.000307007	AGT/APOE	6.25252		GO:0016125	Sterol metabolic process	2.03066e-05	SOD1/APOA4/PCSK9/PON1/APOE/APOC1/LCAT	3.07195		GO:0005996	Monosaccharide metabolic process	7.03366e-07	GAPDH/TPI1/RBP4/ALDOA/PGK1/GPLD1/ADIPOQ/IGF1/GPI/MST1	2.94324
GO:0034369	Plasma lipoprotein particle remodeling	0.000307007	AGT/APOE	6.25252		GO:0006641	Triglyceride metabolic process	2.37039e-05	TNXB/APOA4/GPLD1/PCSK9/APOE/APOC1	3.38842		GO:0043086	Negative regulation of catalytic activity	7.32608e-07	DDX3X/HSPB1/AGT/GAPDH/SNCA/ADIPOQ/SERPINA5/SERPINA6/APOC1/SERPING1/SERPINF1/SERPINA11/SERPIND1	2.44277
GO:0048660	Regulation of smooth muscle cell proliferation	0.000307082	ADIPOQ/ANG/APOE	4.46403		GO:0034368	Protein-lipid complex remodeling	2.91872e-05	APOA4/APOE/APOC1/LCAT	4.48699		GO:0001906	Cell killing	1.70412e-06	DEFA1B/CFH/TUBB4B/GAPDH/MBL2/B2M/CAMP/APOL1/C8G	3.01824
GO:0070293	Renal absorption	0.000326045	ADIPOQ/GSN	6.20945		GO:0034369	Plasma lipoprotein particle remodeling	2.91872e-05	APOA4/APOE/APOC1/LCAT	4.48699		GO:0006090	Pyruvate metabolic process	2.04125e-06	GAPDH/TPI1/LDHA/ALDOA/PGK1/IGF1/GPI	3.57393
GO:0090183	Regulation of kidney development	0.000326045	AGT/ADIPOQ	6.20945		GO:0016052	Carbohydrate catabolic process	2.92739e-05	GAPDH/PKM/PGK1/ALDOA/TPI1/LDHA/ENO1	2.99001		GO:0007599	Hemostasis	2.27837e-06	SAA1/HSPB1/FLNA/SERPING1/GPI/SERPIND1/F13B/HGFAC/F10	2.96739
GO:0048659	Smooth muscle cell proliferation	0.000328644	ADIPOQ/ANG/APOE	4.43067		GO:0034370	Triglyceride-rich lipoprotein particle remodeling	3.25611e-05	APOA4/APOE/LCAT	5.53138		GO:0010631	Epithelial cell migration	2.41085e-06	S100A9/IQSEC1/PFN1/HSPB1/AGT/GPLD1/KRT2/SERPINF1/CDH5/GPI/APOA1	2.56949
GO:1902905	Positive regulation of supramolecular fiber organization	0.000328644	GSN/APOE/TNXB	4.43067		GO:0034372	Very-low-density lipoprotein particle remodeling	3.25611e-05	APOA4/APOE/LCAT	5.53138		GO:0051702	Biological process involved in interaction with symbiont	2.4152e-06	DEFA1B/EEF1A1/GAPDH/FN1/MBL2/CAMP/APOL1	3.53771
GO:0043409	Negative regulation of MAPK cascade	0.000334183	AGT/ADIPOQ/APOE	4.42245		GO:0034367	Protein-containing complex remodeling	3.70385e-05	APOA4/APOE/APOC1/LCAT	4.4021		GO:0006066	Alcohol metabolic process	2.47403e-06	TPI1/APOA4/RBP4/SOD1/SNCA/PCSK9/IGF1/APOL1/APOC1/APOA1/LCAT	2.56562
GO:0034367	Protein-containing complex remodeling	0.000345647	AGT/APOE	6.16763		GO:0019318	Hexose metabolic process	3.87555e-05	GAPDH/PKM/PGK1/ALDOA/RBP4/TPI1/ENO1/GPLD1	2.6672		GO:0006869	Lipid transport	2.5494e-06	APOC4/AGT/APOA4/RBP4/ADIPOQ/PCSK9/SERPINA5/APOL1/APOC1/APOA1/APOM/LCAT	2.41081
GO:0006469	Negative regulation of protein kinase activity	0.000351162	AGT/ADIPOQ/APOE	4.39806		GO:0070486	Leukocyte aggregation	4.21631e-05	S100A8/S100A9/MSN	5.4159		GO:0090132	Epithelium migration	2.60475e-06	S100A9/IQSEC1/PFN1/HSPB1/AGT/GPLD1/KRT2/SERPINF1/CDH5/GPI/APOA1	2.5579
GO:1905952	Regulation of lipid localization	0.000374656	AGT/ADIPOQ/APOE	4.36618		GO:0015850	Organic hydroxy compound transport	4.43658e-05	SLC6A2/SNCA/RBP4/APOA4/PCSK9/PON1/APOE/APOC1/LCAT	2.43452		GO:0043691	Reverse cholesterol transport	2.63171e-06	APOA4/APOA1/APOM/LCAT	5.32729
GO:0032373	Positive regulation of sterol transport	0.000407824	ADIPOQ/APOE	6.04899		GO:0051702	Biological process involved in interaction with symbiont	5.00318e-05	FN1/GAPDH/CFL1/CDC42/EEF1A1/APOE	3.19748		GO:0055088	Lipid homeostasis	2.63284e-06	DDX3X/APOC4/APOA4/PCSK9/GIP/APOA1/APOM/LCAT	3.19801
GO:0032376	Positive regulation of cholesterol transport	0.000407824	ADIPOQ/APOE	6.04899		GO:0033700	Phospholipid efflux	5.34515e-05	APOA4/APOE/APOC1	5.30899		GO:0090130	Tissue migration	2.95845e-06	S100A9/IQSEC1/PFN1/HSPB1/AGT/GPLD1/KRT2/SERPINF1/CDH5/GPI/APOA1	2.53879
GO:0033673	Negative regulation of kinase activity	0.000437771	AGT/ADIPOQ/APOE	4.28942		GO:0046470	Phosphatidylcholine metabolic process	5.69774e-05	APOA4/GPLD1/PON1/APOC1/LCAT	3.60538		GO:0030301	Cholesterol transport	3.51506e-06	APOA4/ADIPOQ/PCSK9/APOC1/APOA1/APOM/LCAT	3.45657
GO:0010742	Macrophage derived foam cell differentiation	0.000452078	AGT/ADIPOQ	5.97499		GO:0030301	Cholesterol transport	6.84884e-05	APOA4/PCSK9/PON1/APOE/APOC1/LCAT	3.11634		GO:0044403	Biological process involved in symbiotic interaction	4.6347e-06	DEFA1B/EEF1A1/GAPDH/FN1/MBL2/THOC5/CAMP/APOL1/PGLYRP2/NCAM1	2.64023
GO:0090077	Foam cell differentiation	0.000475043	AGT/ADIPOQ	5.93936		GO:0032272	Negative regulation of protein polymerization	7.28856e-05	PFN1/TMSB4X/SNCA/GSN/CDH5	3.53138		GO:0006638	Neutral lipid metabolic process	5.00448e-06	APOA4/GPLD1/SNCA/PCSK9/ANG/APOC1/TNXB	3.37976
GO:0071634	Regulation of transforming growth factor beta production	0.000498567	AGT/TNXB	5.9046		GO:0032371	Regulation of sterol transport	7.28856e-05	APOA4/PCSK9/PON1/APOE/APOC1	3.53138		GO:0042157	Lipoprotein metabolic process	5.00448e-06	APOA4/PCSK9/APOL1/APOC1/APOA1/APOM/LCAT	3.37976
GO:1990000	Amyloid fibril formation	0.000498567	GSN/APOE	5.9046		GO:0032374	Regulation of cholesterol transport	7.28856e-05	APOA4/PCSK9/PON1/APOE/APOC1	3.53138		GO:0006094	Gluconeogenesis	5.78207e-06	TPI1/RBP4/PGK1/ADIPOQ/GPI/MST1	3.74233
GO:0055090	Acylglycerol homeostasis	0.000522647	GIP/APOE	5.87065		GO:0001667	Ameboidal-type cell migration	7.78525e-05	PFN1/TMSB4X/S100A9/FN1/PDLIM1/CDC42/HSPB1/KRT2/GPLD1/CDH5/APOE	2.03371		GO:0008203	Cholesterol metabolic process	6.36287e-06	APOA4/SOD1/PCSK9/APOL1/APOC1/APOA1/LCAT	3.32729
GO:0070328	Triglyceride homeostasis	0.000522647	GIP/APOE	5.87065		GO:0017014	Protein nitrosylation	8.15887e-05	S100A8/S100A9/GAPDH	5.11634		GO:0031640	Killing of cells of another organism	6.56942e-06	DEFA1B/GAPDH/MBL2/CAMP/APOL1/C8G	3.71062
GO:0010828	Positive regulation of glucose transmembrane transport	0.000547284	ADIPOQ/GIP	5.83748		GO:0018119	Peptidyl-cysteine S-nitrosylation	8.15887e-05	S100A8/S100A9/GAPDH	5.11634		GO:0141061	Disruption of cell in another organism	6.56942e-06	DEFA1B/GAPDH/MBL2/CAMP/APOL1/C8G	3.71062
GO:0071604	Transforming growth factor beta production	0.000572476	AGT/TNXB	5.80506		GO:0006006	Glucose metabolic process	8.54535e-05	GAPDH/PKM/PGK1/RBP4/TPI1/ENO1/GPLD1	2.74628		GO:0015918	Sterol transport	6.66831e-06	APOA4/ADIPOQ/PCSK9/APOC1/APOA1/APOM/LCAT	3.31702
GO:0085029	Extracellular matrix assembly	0.000598223	AGT/TNXB	5.77335		GO:0006639	Acylglycerol metabolic process	8.83104e-05	TNXB/APOA4/GPLD1/PCSK9/APOE/APOC1	3.05025		GO:0062012	Regulation of small molecule metabolic process	6.91826e-06	APOA4/SOD1/GPLD1/SNCA/ADIPOQ/IGF1/GIP/APOC1/APOA1/MST1	2.57454
GO:0051353	Positive regulation of oxidoreductase activity	0.000624524	AGT/APOE	5.74233		GO:0043254	Regulation of protein-containing complex assembly	9.04153e-05	PFN1/TMSB4X/RAP1B/CDC42/MSN/SNCA/GSN/CDH5/APOE/LCAT	2.1425		GO:0019319	Hexose biosynthetic process	6.9945e-06	TPI1/RBP4/PGK1/ADIPOQ/GPI/MST1	3.69502
GO:0030195	Negative regulation of blood coagulation	0.000651378	F12/APOE	5.71195		GO:0019320	Hexose catabolic process	9.25116e-05	PKM/PGK1/TPI1/ENO1	4.07195		GO:0050727	Regulation of inflammatory response	8.56997e-06	SAA1/S100A9/S100A8/AGT/SOD1/SNCA/ADIPOQ/IGF1/CDH5/PGLYRP2/APOA1	2.37733
GO:1900047	Negative regulation of hemostasis	0.000678784	F12/APOE	5.68221		GO:0015918	Sterol transport	0.000116944	APOA4/PCSK9/PON1/APOE/APOC1/LCAT	2.97679		GO:1902652	Secondary alcohol metabolic process	1.00083e-05	APOA4/SOD1/PCSK9/APOL1/APOC1/APOA1/LCAT	3.22775
GO:0051348	Negative regulation of transferase activity	0.000684615	AGT/ADIPOQ/APOE	4.0681		GO:0010755	Regulation of plasminogen activation	0.000117955	F12/ENO1/CLEC3B	4.94642		GO:0141060	Disruption of anatomical structure in another organism	1.00388e-05	DEFA1B/GAPDH/MBL2/CAMP/APOL1/C8G	3.60482
GO:0071827	Plasma lipoprotein particle organization	0.000706742	AGT/APOE	5.65306		GO:0045862	Positive regulation of proteolysis	0.000117996	S100A8/S100A9/F12/SNCA/ENO1/GPLD1/GSN/CLEC3B/APOE	2.2501		GO:0016051	Carbohydrate biosynthetic process	1.15809e-05	TPI1/RBP4/PGK1/SNCA/ADIPOQ/IGF1/GPI/MST1	2.90775
GO:0050819	Negative regulation of coagulation	0.000764311	F12/APOE	5.59648		GO:0034341	Response to type II interferon	0.000126349	ZYX/GAPDH/CDC42/SNCA/GSN/ACTR2	2.95647		GO:0016125	Sterol metabolic process	1.18848e-05	APOA4/SOD1/PCSK9/APOL1/APOC1/APOA1/LCAT	3.18979
GO:0071825	Protein-lipid complex organization	0.000793919	AGT/APOE	5.569		GO:0006953	Acute-phase response	0.000130424	SAA1/SAA2/FN1/ORM1	3.94642		GO:0046364	Monosaccharide biosynthetic process	1.19202e-05	TPI1/RBP4/PGK1/ADIPOQ/GPI/MST1	3.56176
GO:0006909	Phagocytosis	0.000796062	ADIPOQ/GSN/C4B	3.99314		GO:0031333	Negative regulation of protein-containing complex assembly	0.000146957	PFN1/TMSB4X/CDC42/SNCA/GSN/CDH5	2.91667		GO:1905918	Regulation of CoA-transferase activity	1.40063e-05	AGT/APOA4/APOA1	5.91225
GO:0010874	Regulation of cholesterol efflux	0.000824076	ADIPOQ/APOE	5.54203		GO:0062013	Positive regulation of small molecule metabolic process	0.000146957	TMSB4X/SNCA/ENO1/APOA4/GPLD1/APOE	2.91667		GO:0007596	Blood coagulation	1.61215e-05	SAA1/HSPB1/FLNA/SERPING1/SERPIND1/F13B/HGFAC/F10	2.84186
GO:0034381	Plasma lipoprotein particle clearance	0.000854781	ADIPOQ/APOE	5.51556		GO:0044788	Modulation by host of viral process	0.000153094	CFL1/CDC42/EEF1A1/APOE	3.88753		GO:0016052	Carbohydrate catabolic process	1.71897e-05	GAPDH/TPI1/LDHA/ALDOA/PGK1/IGF1/GPI	3.10784
GO:0033002	Muscle cell proliferation	0.000897305	ADIPOQ/ANG/APOE	3.93351		GO:0071827	Plasma lipoprotein particle organization	0.000153094	APOA4/APOE/APOC1/LCAT	3.88753		GO:0050817	Coagulation	1.89022e-05	SAA1/HSPB1/FLNA/SERPING1/SERPIND1/F13B/HGFAC/F10	2.81001
GO:0043113	Receptor clustering	0.000917831	GSN/APOE	5.46403		GO:0045104	Intermediate filament cytoskeleton organization	0.000156775	KRT9/SOD1/KRT2/KRT1/KRT78	3.29872		GO:0072015	Podocyte development	1.91891e-05	IQGAP1/ADIPOQ/PODXL	5.77475
GO:0045010	Actin nucleation	0.000917831	ACTR2/GSN	5.46403		GO:0043691	Reverse cholesterol transport	0.0001635	APOA4/APOE/LCAT	4.79442		GO:0034370	Triglyceride-rich lipoprotein particle remodeling	2.5493e-05	APOA4/APOA1/LCAT	5.64922
GO:0046883	Regulation of hormone secretion	0.000939992	AGT/ADIPOQ/GIP	3.91034		GO:0045103	Intermediate filament-based process	0.000164781	KRT9/SOD1/KRT2/KRT1/KRT78	3.28345		GO:0034372	Very-low-density lipoprotein particle remodeling	2.5493e-05	APOA4/APOA1/LCAT	5.64922
GO:0010718	Positive regulation of epithelial to mesenchymal transition	0.000983062	AGT/TNXB	5.41427		GO:0046365	Monosaccharide catabolic process	0.000178483	PKM/PGK1/TPI1/ENO1	3.83094		GO:0072310	Glomerular epithelial cell development	2.5493e-05	IQGAP1/ADIPOQ/PODXL	5.64922
GO:1903053	Regulation of extracellular matrix organization	0.00108499	AGT/TNXB	5.34272		GO:0032368	Regulation of lipid transport	0.000182772	MIF/APOA4/PCSK9/PON1/APOE/APOC1	2.85896		GO:1900121	Negative regulation of receptor binding	2.5493e-05	ADIPOQ/PCSK9/B2M	5.64922
GO:0050708	Regulation of protein secretion	0.00111154	ANG/GIP/APOE	3.8266		GO:0044794	Positive regulation by host of viral process	0.000190003	CFL1/EEF1A1/APOE	4.72403		GO:0050830	Defense response to Gram-positive bacterium	2.73662e-05	DEFA1B/MBL2/ANG/CAMP/PGLYRP2/RNASE4	3.35154
GO:0070613	Regulation of protein processing	0.00126568	F12/GSN	5.23083		GO:0071825	Protein-lipid complex organization	0.000192256	APOA4/APOE/APOC1/LCAT	3.80346		GO:0033344	Cholesterol efflux	3.16718e-05	APOA4/ADIPOQ/APOC1/APOA1/APOM	3.78132
GO:0030193	Regulation of blood coagulation	0.00130344	F12/APOE	5.20945		GO:0098869	Cellular oxidant detoxification	0.000199972	S100A9/SOD1/APOA4/GSTO1/APOE	3.22395		GO:0034380	High-density lipoprotein particle assembly	3.30212e-05	APOA1/APOM/LCAT	5.53374
GO:0045860	Positive regulation of protein kinase activity	0.00131518	AGT/ADIPOQ/ANG	3.74233		GO:0007596	Blood coagulation	0.000214856	SAA1/FERMT3/F12/HSPB1/CLIC1/KRT1/APOE	2.53138		GO:0070486	Leukocyte aggregation	3.30212e-05	S100A9/S100A8/MSN	5.53374
GO:0071900	Regulation of protein serine/threonine kinase activity	0.0013558	AGT/ADIPOQ/APOE	3.72706		GO:0034381	Plasma lipoprotein particle clearance	0.000222077	GPLD1/PCSK9/APOE/APOC1	3.75002		GO:1905952	Regulation of lipid localization	3.61734e-05	APOC4/AGT/APOA4/ADIPOQ/PCSK9/APOC1/APOA1	2.94087
GO:1900046	Regulation of hemostasis	0.00138056	F12/APOE	5.16763		GO:0007163	Establishment or maintenance of cell polarity	0.000239367	RAP1B/PDLIM1/CDC42/MSN/GSN/CDH5/ACTR2	2.50585		GO:0008202	Steroid metabolic process	3.68794e-05	APOA4/SOD1/HSD17B11/PCSK9/SERPINA6/APOL1/APOC1/APOA1/LCAT	2.466
GO:1903317	Regulation of protein maturation	0.00141993	F12/GSN	5.14717		GO:0050817	Coagulation	0.000245834	SAA1/FERMT3/F12/HSPB1/CLIC1/KRT1/APOE	2.49953		GO:0046470	Phosphatidylcholine metabolic process	3.85006e-05	APOA4/GPLD1/APOC1/APOA1/LCAT	3.72322
GO:0030100	Regulation of endocytosis	0.00143943	ADIPOQ/C4B/APOE	3.697		GO:0007599	Hemostasis	0.00025919	SAA1/FERMT3/F12/HSPB1/CLIC1/KRT1/APOE	2.48699		GO:0033700	Phospholipid efflux	4.18753e-05	APOA4/APOC1/APOA1	5.42683
GO:0014823	Response to activity	0.00145983	AGT/ADIPOQ	5.12699		GO:2000114	Regulation of establishment of cell polarity	0.000285761	RAP1B/GSN/CDH5	4.53138		GO:0042060	Wound healing	4.86422e-05	SAA1/HSPB1/FLNA/FN1/IGF1/SERPING1/SERPIND1/F13B/HGFAC/F10	2.24663
GO:0010632	Regulation of epithelial cell migration	0.00149695	IQSEC1/AGT/APOE	3.67731		GO:0002526	Acute inflammatory response	0.000287272	SAA1/SAA2/FN1/F12/ORM1	3.11184		GO:0032371	Regulation of sterol transport	4.9319e-05	APOA4/ADIPOQ/PCSK9/APOC1/APOA1	3.64922
GO:0033344	Cholesterol efflux	0.00150026	ADIPOQ/APOE	5.10709		GO:0031638	Zymogen activation	0.000291493	F12/PGK1/ENO1/CLEC3B	3.64874		GO:0032374	Regulation of cholesterol transport	4.9319e-05	APOA4/ADIPOQ/PCSK9/APOC1/APOA1	3.64922
GO:0050818	Regulation of coagulation	0.00150026	F12/APOE	5.10709		GO:1902904	Negative regulation of supramolecular fiber organization	0.000293325	PFN1/TMSB4X/SNCA/GSN/CDH5/APOE	2.73264		GO:0019730	Antimicrobial humoral response	5.36386e-05	S100A9/DEFA1B/GAPDH/ANG/CAMP/RNASE4	3.1789
GO:0061045	Negative regulation of wound healing	0.00158272	F12/APOE	5.0681		GO:0050900	Leukocyte migration	0.000295853	SAA1/S100A8/S100A9/CDC42/MSN/MIF/DBH/BST1/MMP2	2.07195		GO:0071634	Regulation of transforming growth factor beta production	5.59077e-05	AGT/FN1/LUM/TNXB	4.2569
GO:0001933	Negative regulation of protein phosphorylation	0.00163163	AGT/ADIPOQ/APOE	3.63395		GO:0051651	Maintenance of location in cell	0.000302806	S100A8/TMSB4X/S100A9/SNCA/GSN/GSTO1/APOE	2.44999		GO:0006639	Acylglycerol metabolic process	5.59296e-05	APOA4/GPLD1/PCSK9/ANG/APOC1/TNXB	3.16809
GO:0015850	Organic hydroxy compound transport	0.00169386	AGT/ADIPOQ/APOE	3.61509		GO:0007229	Integrin-mediated signaling pathway	0.000340487	ZYX/FN1/FERMT3/CDC42/BST1	3.05889		GO:0061844	Antimicrobial humoral immune response mediated by antimicrobial peptide	5.88691e-05	S100A9/DEFA1B/GAPDH/ANG/CAMP	3.59611
GO:0046879	Hormone secretion	0.00169386	AGT/ADIPOQ/GIP	3.61509		GO:0033622	Integrin activation	0.000364215	RAP1B/FN1/FERMT3	4.4159		GO:0055090	Acylglycerol homeostasis	6.14076e-05	APOC4/APOA4/GIP/APOA1	4.22295
GO:0010827	Regulation of glucose transmembrane transport	0.00171041	ADIPOQ/GIP	5.01151		GO:0016485	Protein processing	0.000369946	F12/PGK1/ENO1/GSN/CLEC3B/BCHE/PCSK9	2.4021		GO:0070328	Triglyceride homeostasis	6.14076e-05	APOC4/APOA4/GIP/APOA1	4.22295
GO:0019932	Second-messenger-mediated signaling	0.00172553	AGT/GIP/APOE	3.60575		GO:0060326	Cell chemotaxis	0.000382785	SAA1/S100A8/TMSB4X/S100A9/HSPB1/MIF/BST1/MMP2	2.18709		GO:0017014	Protein nitrosylation	6.39594e-05	S100A9/S100A8/GAPDH	5.23418
GO:0032371	Regulation of sterol transport	0.00179818	ADIPOQ/APOE	4.97499		GO:0008202	Steroid metabolic process	0.000398718	SOD1/APOA4/PCSK9/PON1/APOE/HSD17B11/APOC1/LCAT	2.17823		GO:0018119	Peptidyl-cysteine S-nitrosylation	6.39594e-05	S100A9/S100A8/GAPDH	5.23418
GO:0032374	Regulation of cholesterol transport	0.00179818	ADIPOQ/APOE	4.97499		GO:0032878	Regulation of establishment or maintenance of cell polarity	0.000408137	RAP1B/GSN/CDH5	4.36146		GO:0071604	Transforming growth factor beta production	7.35763e-05	AGT/FN1/LUM/TNXB	4.15736
GO:0009914	Hormone transport	0.00187266	AGT/ADIPOQ/GIP	3.56447		GO:0018149	Peptide cross-linking	0.000455324	FN1/KRT2/KRT1	4.30899		GO:1900120	Regulation of receptor binding	7.73848e-05	ADIPOQ/PCSK9/B2M	5.14672
GO:0051341	Regulation of oxidoreductase activity	0.00188806	AGT/APOE	4.93936		GO:0099563	Modification of synaptic structure	0.000455324	PFN1/RAP1B/CDC42	4.30899		GO:0050714	Positive regulation of protein secretion	8.34361e-05	RBP4/GPLD1/ANG/IGF1/GIP/TTN	3.06426
GO:0019935	Cyclic-nucleotide-mediated signaling	0.00193379	GIP/APOE	4.92188		GO:1990748	Cellular detoxification	0.000468966	S100A9/SOD1/APOA4/GSTO1/APOE	2.95849		GO:0050878	Regulation of body fluid levels	8.59907e-05	SAA1/HSPB1/FLNA/SERPING1/GPI/SERPIND1/F13B/HGFAC/F10	2.30739
GO:0042326	Negative regulation of phosphorylation	0.00200987	AGT/ADIPOQ/APOE	3.52873		GO:0070613	Regulation of protein processing	0.000474946	F12/ENO1/GSN/CLEC3B	3.46529		GO:0043542	Endothelial cell migration	8.67113e-05	S100A9/HSPB1/AGT/GPLD1/SERPINF1/CDH5/GPI/APOA1	2.49947
GO:0032370	Positive regulation of lipid transport	0.00207414	ADIPOQ/APOE	4.87065		GO:1905952	Regulation of lipid localization	0.000477679	MIF/APOA4/PCSK9/PON1/APOE/APOC1	2.60064		GO:0034384	High-density lipoprotein particle clearance	9.25267e-05	GPLD1/APOA1/APOM	5.06426
GO:0032147	Activation of protein kinase activity	0.00217032	AGT/ANG	4.83748		GO:0062012	Regulation of small molecule metabolic process	0.000486707	TMSB4X/SNCA/SOD1/ENO1/APOA4/GPLD1/APOE/APOC1	2.13478		GO:0062013	Positive regulation of small molecule metabolic process	9.35064e-05	APOA4/GPLD1/SNCA/ADIPOQ/IGF1/APOA1	3.03451
GO:0033674	Positive regulation of kinase activity	0.00219005	AGT/ADIPOQ/ANG	3.48527		GO:0071346	Cellular response to type II interferon	0.000487279	ZYX/GAPDH/CDC42/GSN/ACTR2	2.94642		GO:0006953	Acute-phase response	9.49965e-05	SAA1/SAA2/FN1/MBL2	4.06426
GO:0062012	Regulation of small molecule metabolic process	0.00219005	ADIPOQ/GIP/APOE	3.48527		GO:0009636	Response to toxic substance	0.00050406	S100A9/SOD1/APOA4/GSTO1/PON1/APOE/BLMH	2.32751		GO:0002064	Epithelial cell development	9.71196e-05	FLNA/MSN/IQGAP1/ADIPOQ/KRT2/PODXL/CDH5	2.71511
GO:0019216	Regulation of lipid metabolic process	0.00228381	ADIPOQ/GIP/APOE	3.46403		GO:2001242	Regulation of intrinsic apoptotic signaling pathway	0.000582274	S100A8/S100A9/HSPB1/MIF/SOD1/ENO1	2.54649		GO:0030100	Regulation of endocytosis	0.000102662	SOD1/MBL2/SNCA/ADIPOQ/PCSK9/B2M/APOC1/APOA1	2.46434
GO:0045862	Positive regulation of proteolysis	0.00243899	F12/GSN/APOE	3.43067		GO:1903317	Regulation of protein maturation	0.00059221	F12/ENO1/GSN/CLEC3B	3.38163		GO:0050821	Protein stabilization	0.000105922	PFN1/FLNA/GAPDH/AFM/IGF1/APOA1/CCT3	2.69502
GO:0060996	Dendritic spine development	0.00252336	IQSEC1/APOE	4.72706		GO:0006936	Muscle contraction	0.000635783	TPM3/ALDOA/SOD1/ENO1/GSN/GSTO1/CACNA2D1/TTN	2.07605		GO:0032368	Regulation of lipid transport	0.000116545	AGT/APOA4/ADIPOQ/PCSK9/APOC1/APOA1	2.97679
GO:1903035	Negative regulation of response to wounding	0.00262889	F12/APOE	4.697		GO:0097237	Cellular response to toxic substance	0.000653841	S100A9/SOD1/APOA4/GSTO1/APOE	2.85331		GO:0045807	Positive regulation of endocytosis	0.000125152	SOD1/MBL2/SNCA/PCSK9/B2M/APOA1	2.95806
GO:0019217	Regulation of fatty acid metabolic process	0.00279105	ADIPOQ/GIP	4.65306		GO:0033344	Cholesterol efflux	0.000657945	APOA4/PON1/APOE/APOC1	3.34156		GO:1903829	Positive regulation of protein localization	0.000129167	FLNA/RBP4/MSN/GPLD1/SNCA/ANG/IGF1/GIP/TTN/CCT3	2.07633
GO:0050764	Regulation of phagocytosis	0.00279105	ADIPOQ/C4B	4.65306		GO:0045109	Intermediate filament organization	0.000657945	KRT9/KRT2/KRT1/KRT78	3.34156		GO:0019217	Regulation of fatty acid metabolic process	0.000142822	APOA4/SNCA/ADIPOQ/GIP/APOC1	3.32729
GO:0009306	Protein secretion	0.00281184	ANG/GIP/APOE	3.35832		GO:0030808	Regulation of nucleotide biosynthetic process	0.000678656	TMSB4X/SNCA/ENO1	4.11634		GO:0042632	Cholesterol homeostasis	0.000142822	APOA4/PCSK9/APOA1/APOM/LCAT	3.32729
GO:0035592	Establishment of protein localization to extracellular region	0.00283353	ANG/GIP/APOE	3.3544		GO:1900371	Regulation of purine nucleotide biosynthetic process	0.000678656	TMSB4X/SNCA/ENO1	4.11634		GO:0061318	Renal filtration cell differentiation	0.000149184	IQGAP1/ADIPOQ/PODXL	4.84186
GO:0010631	Epithelial cell migration	0.00289923	IQSEC1/AGT/APOE	3.34272		GO:0030168	Platelet activation	0.00077761	SAA1/FERMT3/HSPB1/CLIC1/APOE	2.79803		GO:0072112	Podocyte differentiation	0.000149184	IQGAP1/ADIPOQ/PODXL	4.84186
GO:0090132	Epithelium migration	0.00296587	IQSEC1/AGT/APOE	3.33113		GO:0006869	Lipid transport	0.000779656	RBP4/MIF/APOA4/PCSK9/PON1/APOE/SERPINA5/APOC1/LCAT	1.87794		GO:0055092	Sterol homeostasis	0.000149674	APOA4/PCSK9/APOA1/APOM/LCAT	3.31293
GO:0045936	Negative regulation of phosphate metabolic process	0.00298829	AGT/ADIPOQ/APOE	3.32729		GO:0042157	Lipoprotein metabolic process	0.000831724	APOA4/PCSK9/APOE/APOC1/LCAT	2.77649		GO:0051047	Positive regulation of secretion	0.000158617	S100A8/RBP4/GPLD1/SNCA/ANG/IGF1/GIP/TTN	2.37309
GO:0010563	Negative regulation of phosphorus metabolic process	0.00301082	AGT/ADIPOQ/APOE	3.32346		GO:0010631	Epithelial cell migration	0.000926708	PFN1/TMSB4X/S100A9/HSPB1/KRT2/GPLD1/CDH5/APOE	1.99222		GO:0072311	Glomerular epithelial cell differentiation	0.000172117	IQGAP1/ADIPOQ/PODXL	4.77475
GO:0071692	Protein localization to extracellular region	0.00301082	ANG/GIP/APOE	3.32346		GO:0010984	Regulation of lipoprotein particle clearance	0.000961752	GPLD1/PCSK9/APOC1	3.94642		GO:0050832	Defense response to fungus	0.000173944	S100A9/S100A8/DEFA1B/GAPDH	3.84186
GO:0090130	Tissue migration	0.00307904	IQSEC1/AGT/APOE	3.31202		GO:0052548	Regulation of endopeptidase activity	0.00096293	S100A8/S100A9/GAPDH/SNCA/GSN/SERPINA5/SERPINA11	2.16881		GO:0006641	Triglyceride metabolic process	0.000187787	APOA4/GPLD1/PCSK9/APOC1/TNXB	3.24323
GO:0006641	Triglyceride metabolic process	0.00312919	APOE/TNXB	4.569		GO:0090132	Epithelium migration	0.000975817	PFN1/TMSB4X/S100A9/HSPB1/KRT2/GPLD1/CDH5/APOE	1.98063		GO:0001819	Positive regulation of cytokine production	0.000189375	SAA1/DDX3X/HSPB1/AGT/GAPDH/SOD1/ADIPOQ/B2M/LUM/TNXB	2.00825
GO:0060291	Long-term synaptic potentiation	0.00312919	GIP/APOE	4.569		GO:0090130	Tissue migration	0.00106229	PFN1/TMSB4X/S100A9/HSPB1/KRT2/GPLD1/CDH5/APOE	1.96153		GO:0071636	Positive regulation of transforming growth factor beta production	0.000197221	AGT/LUM/TNXB	4.71062
GO:1902903	Regulation of supramolecular fiber organization	0.00328943	GSN/APOE/TNXB	3.27825		GO:1902903	Regulation of supramolecular fiber organization	0.00123336	PFN1/TMSB4X/CDC42/SNCA/TNXB/GSN/CDH5/APOE	1.92776		GO:0031638	Zymogen activation	0.000213099	PGK1/CLEC3B/HGFAC/CTSZ	3.76657
GO:0046486	Glycerolipid metabolic process	0.00331334	ANG/APOE/TNXB	3.27455		GO:0046486	Glycerolipid metabolic process	0.00125365	TNXB/APOA4/GPLD1/PCSK9/PON1/APOE/APOC1/LCAT	1.92405		GO:1904951	Positive regulation of establishment of protein localization	0.000214252	FLNA/RBP4/GPLD1/ANG/IGF1/GIP/TTN/CCT3	2.30937
GO:0010717	Regulation of epithelial to mesenchymal transition	0.00342497	AGT/TNXB	4.5025		GO:0014012	Peripheral nervous system axon regeneration	0.00126571	APOA4/MMP2	5.20945		GO:0031647	Regulation of protein stability	0.000218772	PFN1/FLNA/GAPDH/AFM/SNCA/IGF1/APOA1/CCT3	2.30492
GO:1905954	Positive regulation of lipid localization	0.00342497	ADIPOQ/APOE	4.5025		GO:0045541	Negative regulation of cholesterol biosynthetic process	0.00126571	SOD1/APOE	5.20945		GO:0051347	Positive regulation of transferase activity	0.000221546	DDX3X/AGT/APOA4/SNCA/IQGAP1/ADIPOQ/ANG/IGF1/APOA1	2.12566
GO:0006631	Fatty acid metabolic process	0.00358352	ADIPOQ/GIP/TNXB	3.23442		GO:0106119	Negative regulation of sterol biosynthetic process	0.00126571	SOD1/APOE	5.20945		GO:0042742	Defense response to bacterium	0.000242562	S100A9/S100A8/DEFA1B/MBL2/ANG/CAMP/PGLYRP2/RNASE4	2.2829
GO:0062014	Negative regulation of small molecule metabolic process	0.00367069	ADIPOQ/APOE	4.45143		GO:1905918	Regulation of CoA-transferase activity	0.00126571	APOA4/APOE	5.20945		GO:0010634	Positive regulation of epithelial cell migration	0.000249671	IQSEC1/PFN1/HSPB1/AGT/GPLD1/GPI	2.77475
GO:1904659	Glucose transmembrane transport	0.00379656	ADIPOQ/GIP	4.42655		GO:0051851	Modulation by host of symbiont process	0.0012701	CFL1/CDC42/EEF1A1/APOE	3.08844		GO:0072010	Glomerular epithelium development	0.000254289	IQGAP1/ADIPOQ/PODXL	4.59032
GO:0043500	Muscle adaptation	0.00386025	AGT/GSN	4.41427		GO:0048246	Macrophage chemotaxis	0.00140808	SAA1/MIF/MMP2	3.75879		GO:0019216	Regulation of lipid metabolic process	0.00030842	APOA4/SOD1/GPLD1/SNCA/ADIPOQ/GIP/APOC1/APOA1	2.23137
GO:0008645	Hexose transmembrane transport	0.00398912	ADIPOQ/GIP	4.39003		GO:0006094	Gluconeogenesis	0.0014401	PGK1/RBP4/TPI1/ENO1	3.03953		GO:0031639	Plasminogen activation	0.000321065	PGK1/CLEC3B/CTSZ	4.47929
GO:0071346	Cellular response to type II interferon	0.00398912	ACTR2/GSN	4.39003		GO:0071634	Regulation of transforming growth factor beta production	0.00151048	FN1/TNXB/LUM	3.72403		GO:0006956	Complement activation	0.000348144	CFH/MBL2/SERPING1/C8G	3.58313
GO:0072009	Nephron epithelium development	0.00398912	AGT/ADIPOQ	4.39003		GO:1990000	Amyloid fibril formation	0.00151048	SNCA/GSN/APOE	3.72403		GO:0009620	Response to fungus	0.000348144	S100A9/S100A8/DEFA1B/GAPDH	3.58313
GO:0007613	Memory	0.00418617	GIP/APOE	4.3544		GO:0052547	Regulation of peptidase activity	0.00152695	S100A8/S100A9/GAPDH/SNCA/GSN/SERPINA5/SERPINA11	2.05333		GO:0002227	Innate immune response in mucosa	0.000358298	DEFA1B/APOA4/CAMP	4.42683
GO:0015749	Monosaccharide transmembrane transport	0.00418617	ADIPOQ/GIP	4.3544		GO:0001819	Positive regulation of cytokine production	0.00152963	SAA1/GAPDH/HSPB1/MIF/CADM1/SOD1/TNXB/ORM1/LUM	1.73841		GO:0050708	Regulation of protein secretion	0.000368352	SAA1/RBP4/GPLD1/ANG/IGF1/GIP/TTN	2.40129
GO:0043434	Response to peptide hormone	0.00435984	AGT/ADIPOQ/GIP	3.13369		GO:0045807	Positive regulation of endocytosis	0.00153945	CDC42/SNCA/SOD1/PCSK9/APOE	2.57719		GO:0019731	Antibacterial humoral response	0.000411751	DEFA1B/ANG/CAMP/RNASE4	3.51993
GO:0030301	Cholesterol transport	0.00452449	ADIPOQ/APOE	4.29692		GO:0042989	Sequestering of actin monomers	0.00154153	TMSB4X/GSN	5.07195		GO:0010038	Response to metal ion	0.000426117	S100A8/GPLD1/SNCA/IQGAP1/B2M/SERPINF1/GPI/TTN	2.16138
GO:0031400	Negative regulation of protein modification process	0.00456144	AGT/ADIPOQ/APOE	3.11039		GO:0090206	Negative regulation of cholesterol metabolic process	0.00154153	SOD1/APOE	5.07195		GO:0007015	Actin filament organization	0.000509353	ZYX/PFN1/PDLIM1/FLNA/ALDOA/IQGAP1/ANG/APOA1/TTN	1.96116
GO:0051224	Negative regulation of protein transport	0.00459364	ADIPOQ/APOE	4.28569		GO:2000644	Regulation of receptor catabolic process	0.00154153	PCSK9/APOE	5.07195		GO:0035592	Establishment of protein localization to extracellular region	0.000510917	SAA1/RBP4/GPLD1/AFM/ANG/IGF1/GIP/TTN	2.12174
GO:0061041	Regulation of wound healing	0.00487513	F12/APOE	4.24163		GO:2001171	Positive regulation of ATP biosynthetic process	0.00154153	TMSB4X/ENO1	5.07195		GO:0050728	Negative regulation of inflammatory response	0.000520463	SAA1/SOD1/ADIPOQ/IGF1/CDH5/APOA1	2.57597
GO:1904950	Negative regulation of establishment of protein localization	0.00487513	ADIPOQ/APOE	4.24163		GO:0030010	Establishment of cell polarity	0.0015837	RAP1B/CDC42/MSN/GSN/CDH5	2.56791		GO:0045860	Positive regulation of protein kinase activity	0.00052228	DDX3X/AGT/SNCA/IQGAP1/ADIPOQ/ANG/IGF1	2.31702
GO:0006869	Lipid transport	0.00504346	AGT/ADIPOQ/APOE	3.05851		GO:0019319	Hexose biosynthetic process	0.00162537	PGK1/RBP4/TPI1/ENO1	2.99222		GO:0071692	Protein localization to extracellular region	0.000588207	SAA1/RBP4/GPLD1/AFM/ANG/IGF1/GIP/TTN	2.0908
GO:0034219	Carbohydrate transmembrane transport	0.00509139	ADIPOQ/GIP	4.20945		GO:0098754	Detoxification	0.001675	S100A9/SOD1/APOA4/GSTO1/APOE	2.54953		GO:1903532	Positive regulation of secretion by cell	0.000591738	RBP4/GPLD1/SNCA/ANG/IGF1/GIP/TTN	2.28665
GO:0007015	Actin filament organization	0.00539222	ACTR2/ANG/GSN	3.0239		GO:0032411	Positive regulation of transporter activity	0.00169064	TMSB4X/GSTO1/PON1/CACNA2D1	2.97679		GO:0031032	Actomyosin structure organization	0.000607104	ZYX/PFN1/PDLIM1/IQGAP1/APOA1/TTN	2.53374
GO:0015918	Sterol transport	0.00546155	ADIPOQ/APOE	4.15736		GO:0090207	Regulation of triglyceride metabolic process	0.00172901	APOA4/GPLD1/APOE	3.65691		GO:0060191	Regulation of lipase activity	0.000621429	APOA4/SNCA/ANG/APOC1	3.36382
GO:0043393	Regulation of protein binding	0.00553703	ADIPOQ/APOE	4.14717		GO:0051238	Sequestering of metal ion	0.00184332	S100A8/S100A9	4.94642		GO:0010632	Regulation of epithelial cell migration	0.000681862	IQSEC1/PFN1/HSPB1/AGT/GPLD1/SERPINF1/GPI	2.252
GO:0034341	Response to type II interferon	0.005613	ACTR2/GSN	4.13704		GO:0051583	Dopamine uptake involved in synaptic transmission	0.00184332	SLC6A2/SNCA	4.94642		GO:0002697	Regulation of immune effector process	0.000721665	CFH/RBP4/MBL2/B2M/SERPING1/GPI/PGLYRP2/APOA1	2.04559
GO:0010565	Regulation of cellular ketone metabolic process	0.00568945	ADIPOQ/GIP	4.12699		GO:0051934	Catecholamine uptake involved in synaptic transmission	0.00184332	SLC6A2/SNCA	4.94642		GO:0046486	Glycerolipid metabolic process	0.000733806	APOA4/GPLD1/PCSK9/ANG/APOC1/APOA1/TNXB/LCAT	2.04189
GO:0050714	Positive regulation of protein secretion	0.00568945	ANG/GIP	4.12699		GO:1903580	Positive regulation of ATP metabolic process	0.00184332	TMSB4X/ENO1	4.94642		GO:0010984	Regulation of lipoprotein particle clearance	0.000758718	GPLD1/PCSK9/APOC1	4.06426
GO:0045834	Positive regulation of lipid metabolic process	0.00576638	ADIPOQ/APOE	4.11701		GO:0018198	Peptidyl-cysteine modification	0.00184529	S100A8/S100A9/GAPDH	3.62449		GO:0010565	Regulation of cellular ketone metabolic process	0.000768428	APOA4/SNCA/ADIPOQ/GIP/APOC1	2.80122
GO:0035296	Regulation of tube diameter	0.00584379	AGT/APOE	4.10709		GO:0071604	Transforming growth factor beta production	0.00184529	FN1/TNXB/LUM	3.62449		GO:0048678	Response to axon injury	0.000821707	FLNA/APOA4/SOD1/GIP	3.2569
GO:0097746	Blood vessel diameter maintenance	0.00584379	AGT/APOE	4.10709		GO:0051494	Negative regulation of cytoskeleton organization	0.00192012	PFN1/TMSB4X/SNCA/GSN/CDH5	2.50458		GO:0048261	Negative regulation of receptor-mediated endocytosis	0.000822697	ADIPOQ/PCSK9/APOC1	4.02473
GO:0035150	Regulation of tube size	0.00592168	AGT/APOE	4.09724		GO:0030595	Leukocyte chemotaxis	0.00193781	SAA1/S100A8/S100A9/MIF/BST1/MMP2	2.20945		GO:0051222	Positive regulation of protein transport	0.000877945	FLNA/RBP4/GPLD1/ANG/IGF1/GIP/TTN	2.18979
GO:0062013	Positive regulation of small molecule metabolic process	0.00592168	ADIPOQ/APOE	4.09724		GO:0097529	Myeloid leukocyte migration	0.0020203	SAA1/S100A8/S100A9/MIF/BST1/MMP2	2.19748		GO:0042180	Cellular ketone metabolic process	0.000935525	TPI1/APOA4/SNCA/ADIPOQ/GIP/APOC1	2.414
GO:0043086	Negative regulation of catalytic activity	0.00592519	AGT/ADIPOQ/APOE	2.97499		GO:0060047	Heart contraction	0.00206253	CDC42/SOD1/GSN/GSTO1/CACNA2D1/TTN	2.19153		GO:0002385	Mucosal immune response	0.00096071	DEFA1B/APOA4/CAMP	3.94878
GO:0032102	Negative regulation of response to external stimulus	0.00595952	F12/ADIPOQ/APOE	2.97199		GO:0042060	Wound healing	0.00208788	SAA1/FN1/FERMT3/F12/HSPB1/CLIC1/KRT1/APOE	1.80687		GO:1901388	Regulation of transforming growth factor beta activation	0.00107648	AGT/TNXB	5.32729
GO:0023061	Signal release	0.00606324	AGT/ADIPOQ/GIP	2.96302		GO:0042632	Cholesterol homeostasis	0.00212096	APOA4/PCSK9/APOE/LCAT	2.88753		GO:1904729	Regulation of intestinal lipid absorption	0.00107648	APOA4/APOA1	5.32729
GO:0072073	Kidney epithelium development	0.00615822	AGT/ADIPOQ	4.0681		GO:0010896	Regulation of triglyceride catabolic process	0.0021708	APOA4/GPLD1	4.83094		GO:0031348	Negative regulation of defense response	0.00111615	SAA1/SOD1/ADIPOQ/IGF1/SERPING1/CDH5/APOA1	2.13014
GO:0050804	Modulation of chemical synaptic transmission	0.00623853	ADIPOQ/GIP/APOE	2.94819		GO:0031115	Negative regulation of microtubule polymerization	0.0021708	SNCA/CDH5	4.83094		GO:0072001	Renal system development	0.00117773	AGT/RBP4/IQGAP1/ADIPOQ/PCSK9/PODXL/SERPINF1	2.11672
GO:0099177	Regulation of trans-synaptic signaling	0.00627395	ADIPOQ/GIP/APOE	2.94524		GO:0034380	High-density lipoprotein particle assembly	0.0021708	APOE/LCAT	4.83094		GO:0006958	Complement activation, classical pathway	0.00119385	MBL2/SERPING1/C8G	3.84186
GO:0015748	Organophosphate ester transport	0.0063183	EPG5/APOE	4.04899		GO:0071801	Regulation of podosome assembly	0.0021708	MSN/GSN	4.83094		GO:0009268	Response to pH	0.00119385	GPLD1/GIP/SERPINF1	3.84186
GO:1903531	Negative regulation of secretion by cell	0.0063183	ADIPOQ/APOE	4.04899		GO:0055092	Sterol homeostasis	0.00219937	APOA4/PCSK9/APOE/LCAT	2.87317		GO:1990000	Amyloid fibril formation	0.00119385	SNCA/B2M/CAMP	3.84186
GO:0031667	Response to nutrient levels	0.0064529	ADIPOQ/GIP/APOE	2.93059		GO:0030195	Negative regulation of blood coagulation	0.002223	F12/KRT1/APOE	3.53138		GO:0051017	Actin filament bundle assembly	0.00126593	ZYX/PFN1/PDLIM1/FLNA/APOA1	2.64023
GO:0008037	Cell recognition	0.00648028	C4B/CRTAC1	4.03013		GO:1900542	Regulation of purine nucleotide metabolic process	0.002223	TMSB4X/SNCA/ENO1	3.53138		GO:0002251	Organ or tissue specific immune response	0.00127878	DEFA1B/APOA4/CAMP	3.80792
GO:0001667	Ameboidal-type cell migration	0.00652533	IQSEC1/AGT/APOE	2.92478		GO:0046364	Monosaccharide biosynthetic process	0.00227976	PGK1/RBP4/TPI1/ENO1	2.85896		GO:0001867	Complement activation, lectin pathway	0.00131143	MBL2/SERPING1	5.18979
GO:0022411	Cellular component disassembly	0.00652533	IQSEC1/EPG5/GSN	2.92478		GO:0006140	Regulation of nucleotide metabolic process	0.00235876	TMSB4X/SNCA/ENO1	3.50163		GO:0034115	Negative regulation of heterotypic cell-cell adhesion	0.00131143	ADIPOQ/APOA1	5.18979
GO:0045807	Positive regulation of endocytosis	0.00656199	C4B/APOE	4.02079		GO:0061028	Establishment of endothelial barrier	0.00235876	RAP1B/MSN/CDH5	3.50163		GO:0070587	Regulation of cell-cell adhesion involved in gastrulation	0.00131143	ADIPOQ/APOA1	5.18979
GO:0001819	Positive regulation of cytokine production	0.00659826	AGT/ADIPOQ/TNXB	2.91898		GO:1900047	Negative regulation of hemostasis	0.00235876	F12/KRT1/APOE	3.50163		GO:0071872	Cellular response to epinephrine stimulus	0.00131143	SNCA/ADIPOQ	5.18979
GO:0072006	Nephron development	0.00664416	AGT/ADIPOQ	4.01151		GO:2001259	Positive regulation of cation channel activity	0.00235876	TMSB4X/GSTO1/CACNA2D1	3.50163		GO:0030307	Positive regulation of cell growth	0.00133714	S100A9/S100A8/DDX3X/FN1/IGF1	2.62242
GO:0008643	Carbohydrate transport	0.00689352	ADIPOQ/GIP	3.98403		GO:0009410	Response to xenobiotic stimulus	0.00244685	SLC6A2/SNCA/SOD1/GPLD1/GSTO1/BCHE/BLMH/MMP2	1.76983		GO:0010828	Positive regulation of glucose transmembrane transport	0.00136743	ADIPOQ/IGF1/GIP	3.77475
GO:0030041	Actin filament polymerization	0.00757914	ANG/GSN	3.91321		GO:0051645	Golgi localization	0.00252369	YWHAZ/CDC42	4.72403		GO:0071526	Semaphorin-plexin signaling pathway	0.00136743	FLNA/ARHGDIA/NCAM1	3.77475
GO:1902904	Negative regulation of supramolecular fiber organization	0.00757914	GSN/APOE	3.91321		GO:1902905	Positive regulation of supramolecular fiber organization	0.0026145	PFN1/CDC42/TNXB/GSN/APOE	2.4021		GO:0061572	Actin filament bundle organization	0.00141126	ZYX/PFN1/PDLIM1/FLNA/APOA1	2.60482
GO:0050731	Positive regulation of peptidyl-tyrosine phosphorylation	0.00766695	AGT/ADIPOQ	3.9046		GO:0003015	Heart process	0.00262312	CDC42/SOD1/GSN/GSTO1/CACNA2D1/TTN	2.12199		GO:0016485	Protein processing	0.00141569	PGK1/BCHE/CLEC3B/PCSK9/HGFAC/CTSZ	2.29754
GO:0014889	Muscle atrophy	0.00792263	GSN	6.97499		GO:0030593	Neutrophil chemotaxis	0.00271224	SAA1/S100A8/S100A9/BST1	2.78991		GO:0018198	Peptidyl-cysteine modification	0.00145985	S100A9/S100A8/GAPDH	3.74233
GO:0032429	Regulation of phospholipase A2 activity	0.00792263	ANG	6.97499		GO:0050819	Negative regulation of coagulation	0.00279646	F12/KRT1/APOE	3.4159		GO:0033674	Positive regulation of kinase activity	0.00147608	DDX3X/AGT/SNCA/IQGAP1/ADIPOQ/ANG/IGF1	2.05997
GO:0033034	Positive regulation of myeloid cell apoptotic process	0.00792263	ADIPOQ	6.97499		GO:0061684	Chaperone-mediated autophagy	0.00290172	EEF1A1/SNCA	4.62449		GO:0098869	Cellular oxidant detoxification	0.00151468	S100A9/APOA4/SOD1/APOM	3.01986
GO:0045541	Negative regulation of cholesterol biosynthetic process	0.00792263	APOE	6.97499		GO:0090209	Negative regulation of triglyceride metabolic process	0.00290172	GPLD1/APOE	4.62449		GO:0051238	Sequestering of metal ion	0.00156862	S100A9/S100A8	5.06426
GO:0048251	Elastic fiber assembly	0.00792263	TNXB	6.97499		GO:2001028	Positive regulation of endothelial cell chemotaxis	0.00290172	TMSB4X/HSPB1	4.62449		GO:0051583	Dopamine uptake involved in synaptic transmission	0.00156862	SLC6A2/SNCA	5.06426
GO:0097113	AMPA glutamate receptor clustering	0.00792263	APOE	6.97499		GO:0051235	Maintenance of location	0.00291328	S100A8/TMSB4X/S100A9/SNCA/GSN/GSTO1/APOE	1.88753		GO:0051934	Catecholamine uptake involved in synaptic transmission	0.00156862	SLC6A2/SNCA	5.06426
GO:0097688	Glutamate receptor clustering	0.00792263	APOE	6.97499		GO:0030038	Contractile actin filament bundle assembly	0.00299706	PFN1/ZYX/PDLIM1/CDC42	2.75002		GO:0070586	Cell-cell adhesion involved in gastrulation	0.00156862	ADIPOQ/APOA1	5.06426
GO:0106119	Negative regulation of sterol biosynthetic process	0.00792263	APOE	6.97499		GO:0043149	Stress fiber assembly	0.00299706	PFN1/ZYX/PDLIM1/CDC42	2.75002		GO:1904478	Regulation of intestinal absorption	0.00156862	APOA4/APOA1	5.06426
GO:1903365	Regulation of fear response	0.00792263	APOE	6.97499		GO:0043534	Blood vessel endothelial cell migration	0.00302281	TMSB4X/HSPB1/GPLD1/CDH5/APOE	2.35346		GO:0050764	Regulation of phagocytosis	0.00157184	SOD1/MBL2/ADIPOQ/APOA1	3.00536
GO:1903596	Regulation of gap junction assembly	0.00792263	AGT	6.97499		GO:0043280	Positive regulation of cysteine-type endopeptidase activity involved in apoptotic process	0.00309637	S100A8/S100A9/SNCA/GSN	2.73697		GO:0042593	Glucose homeostasis	0.0016008	RBP4/GPLD1/NCOA5/ADIPOQ/SERPINF1/GPI	2.26264
GO:2000425	Regulation of apoptotic cell clearance	0.00792263	C4B	6.97499		GO:0042743	Hydrogen peroxide metabolic process	0.00311424	SNCA/SOD1/APOA4	3.36146		GO:0033500	Carbohydrate homeostasis	0.00163337	RBP4/GPLD1/NCOA5/ADIPOQ/SERPINF1/GPI	2.2569
GO:0051048	Negative regulation of secretion	0.00802279	ADIPOQ/APOE	3.87065		GO:0003012	Muscle system process	0.00313709	TPM3/ALDOA/SOD1/ENO1/GSN/GSTO1/CACNA2D1/TTN	1.7112		GO:0035850	Epithelial cell differentiation involved in kidney development	0.00165623	IQGAP1/ADIPOQ/PODXL	3.67959
GO:1903034	Regulation of response to wounding	0.00811291	F12/APOE	3.86229		GO:0045833	Negative regulation of lipid metabolic process	0.00319791	SOD1/GPLD1/APOE/APOC1	2.72403		GO:0010906	Regulation of glucose metabolic process	0.00175232	GPLD1/ADIPOQ/IGF1/MST1	2.96272
GO:0050806	Positive regulation of synaptic transmission	0.00820349	GIP/APOE	3.85397		GO:1902930	Regulation of alcohol biosynthetic process	0.0032811	SNCA/SOD1/APOE	3.33498		GO:0010642	Negative regulation of platelet-derived growth factor receptor signaling pathway	0.00184782	SNCA/ADIPOQ	4.94878
GO:0055088	Lipid homeostasis	0.00829453	GIP/APOE	3.84571		GO:0030810	Positive regulation of nucleotide biosynthetic process	0.00330459	TMSB4X/ENO1	4.53138		GO:0010896	Regulation of triglyceride catabolic process	0.00184782	APOA4/GPLD1	4.94878
GO:0010634	Positive regulation of epithelial cell migration	0.00838603	IQSEC1/AGT	3.83748		GO:0051004	Regulation of lipoprotein lipase activity	0.00330459	APOA4/APOC1	4.53138		GO:0031115	Negative regulation of microtubule polymerization	0.00184782	SNCA/CDH5	4.94878
GO:0001837	Epithelial to mesenchymal transition	0.0085704	AGT/TNXB	3.82118		GO:0051014	Actin filament severing	0.00330459	CFL1/GSN	4.53138		GO:0036363	Transforming growth factor beta activation	0.00184782	AGT/TNXB	4.94878
GO:0031953	Negative regulation of protein autophosphorylation	0.00871167	ADIPOQ	6.83748		GO:0051044	Positive regulation of membrane protein ectodomain proteolysis	0.00330459	GPLD1/APOE	4.53138		GO:0043255	Regulation of carbohydrate biosynthetic process	0.00188033	SNCA/ADIPOQ/IGF1/MST1	2.93497
GO:0034115	Negative regulation of heterotypic cell-cell adhesion	0.00871167	ADIPOQ	6.83748		GO:1900373	Positive regulation of purine nucleotide biosynthetic process	0.00330459	TMSB4X/ENO1	4.53138		GO:0001837	Epithelial to mesenchymal transition	0.0019692	FLNA/AGT/IGF1/TNXB/NCAM1	2.49541
GO:0035812	Renal sodium excretion	0.00871167	AGT	6.83748		GO:0006941	Striated muscle contraction	0.00339675	ALDOA/GSN/GSTO1/CACNA2D1/TTN	2.31415		GO:0048762	Mesenchymal cell differentiation	0.00198746	FLNA/AGT/FN1/IGF1/TNXB/NCAM1	2.20076
GO:0042989	Sequestering of actin monomers	0.00871167	GSN	6.83748		GO:0050832	Defense response to fungus	0.00345334	S100A8/S100A9/GAPDH	3.30899		GO:0002526	Acute inflammatory response	0.00201469	SAA1/SAA2/FN1/MBL2	2.90775
GO:0044062	Regulation of excretion	0.00871167	AGT	6.83748		GO:0032409	Regulation of transporter activity	0.00353995	TMSB4X/SNCA/GSTO1/PCSK9/PON1/CACNA2D1	2.03419		GO:0030593	Neutrophil chemotaxis	0.00201469	SAA1/S100A9/S100A8/CCL14	2.90775
GO:0051386	Regulation of neurotrophin TRK receptor signaling pathway	0.00871167	AGT	6.83748		GO:0042176	Regulation of protein catabolic process	0.00361509	EEF1A1/MSN/SNCA/GPLD1/PCSK9/APOE/USP19	1.83094		GO:0032908	Regulation of transforming growth factor beta1 production	0.00214881	AGT/LUM	4.84186
GO:0070587	Regulation of cell-cell adhesion involved in gastrulation	0.00871167	ADIPOQ	6.83748		GO:1901616	Organic hydroxy compound catabolic process	0.00363102	TPI1/DBH/APOE	3.28345		GO:0071871	Response to epinephrine	0.00214881	SNCA/ADIPOQ	4.84186
GO:0071872	Cellular response to epinephrine stimulus	0.00871167	ADIPOQ	6.83748		GO:0046890	Regulation of lipid biosynthetic process	0.00363649	SOD1/APOA4/GPLD1/APOE/APOC1	2.29107		GO:0030038	Contractile actin filament bundle assembly	0.00222846	ZYX/PFN1/PDLIM1/APOA1	2.86786
GO:0072015	Podocyte development	0.00871167	ADIPOQ	6.83748		GO:0050878	Regulation of body fluid levels	0.00366975	SAA1/FERMT3/F12/HSPB1/CLIC1/KRT1/APOE	1.82698		GO:0043149	Stress fiber assembly	0.00222846	ZYX/PFN1/PDLIM1/APOA1	2.86786
GO:0090206	Negative regulation of cholesterol metabolic process	0.00871167	APOE	6.83748		GO:0032488	Cdc42 protein signal transduction	0.00373205	CDC42/APOE	4.44392		GO:0002793	Positive regulation of peptide secretion	0.00230306	S100A8/RBP4/GPLD1/GIP	2.8548
GO:2000644	Regulation of receptor catabolic process	0.00871167	APOE	6.83748		GO:0045198	Establishment of epithelial cell apical/basal polarity	0.00373205	CDC42/MSN	4.44392		GO:0007229	Integrin-mediated signaling pathway	0.00230306	ZYX/FLNA/FN1/APOA1	2.8548
GO:0001936	Regulation of endothelial cell proliferation	0.00885039	ANG/APOE	3.79707		GO:0090494	Dopamine uptake	0.00373205	SLC6A2/SNCA	4.44392		GO:0043280	Positive regulation of cysteine-type endopeptidase activity involved in apoptotic process	0.00230306	S100A9/S100A8/DDX3X/SNCA	2.8548
						GO:0006935	Chemotaxis	0.00387044	SAA1/S100A8/TMSB4X/S100A9/HSPB1/MIF/BST1/MMP2	1.66102		GO:0006935	Chemotaxis	0.00233073	SAA1/S100A9/S100A8/DEFA1B/HSPB1/CCL14/SERPIND1/APOA1	1.77885
						GO:0042330	Taxis	0.00397072	SAA1/S100A8/TMSB4X/S100A9/HSPB1/MIF/BST1/MMP2	1.65486		GO:0048146	Positive regulation of fibroblast proliferation	0.0023418	AGT/FN1/IGF1	3.50626
						GO:0034384	High-density lipoprotein particle clearance	0.00418381	GPLD1/APOE	4.36146		GO:0042330	Taxis	0.00239285	SAA1/S100A9/S100A8/DEFA1B/HSPB1/CCL14/SERPIND1/APOA1	1.7727
						GO:0090493	Catecholamine uptake	0.00418381	SLC6A2/SNCA	4.36146		GO:0009306	Protein secretion	0.00242678	SAA1/RBP4/GPLD1/ANG/IGF1/GIP/TTN	1.93301
						GO:0006644	Phospholipid metabolic process	0.00425163	SNCA/APOA4/GPLD1/PCSK9/PON1/APOC1/LCAT	1.78799		GO:0042743	Hydrogen peroxide metabolic process	0.00247067	APOA4/SOD1/SNCA	3.47929
						GO:0044282	Small molecule catabolic process	0.00425163	PKM/PGK1/TPI1/ENO1/PON1/APOE/BLMH	1.78799		GO:0061684	Chaperone-mediated autophagy	0.00247137	EEF1A1/SNCA	4.74233
												GO:2000479	Regulation of cAMP-dependent protein kinase activity	0.00247137	ADIPOQ/MST1	4.74233
												GO:0006109	Regulation of carbohydrate metabolic process	0.00249705	GPLD1/SNCA/ADIPOQ/IGF1/MST1	2.41656
												GO:0046890	Regulation of lipid biosynthetic process	0.00255496	APOA4/SOD1/GPLD1/GIP/APOC1	2.4089
												GO:0002455	Humoral immune response mediated by circulating immunoglobulin	0.00260386	MBL2/SERPING1/C8G	3.45282
												GO:0042304	Regulation of fatty acid biosynthetic process	0.00260386	APOA4/GIP/APOC1	3.45282
												GO:2001242	Regulation of intrinsic apoptotic signaling pathway	0.00261385	S100A9/S100A8/DDX3X/HSPB1/SOD1	2.40129
												GO:0048259	Regulation of receptor-mediated endocytosis	0.0026187	ADIPOQ/PCSK9/B2M/APOC1	2.80373
												GO:0062014	Negative regulation of small molecule metabolic process	0.0026187	SOD1/ADIPOQ/APOC1/MST1	2.80373
												GO:0006644	Phospholipid metabolic process	0.00269537	APOA4/GPLD1/SNCA/PCSK9/APOC1/APOA1/LCAT	1.90583
												GO:0016078	TRNA catabolic process	0.00281528	EXOSC8/ANG	4.64922
												GO:0051004	Regulation of lipoprotein lipase activity	0.00281528	APOA4/APOC1	4.64922
												GO:0072378	Blood coagulation, fibrin clot formation	0.00281528	FLNA/F13B	4.64922
												GO:0061005	Cell differentiation involved in kidney development	0.00288335	IQGAP1/ADIPOQ/PODXL	3.40129
												GO:1990748	Cellular detoxification	0.00296285	S100A9/APOA4/SOD1/APOM	2.7544
												GO:0048008	Platelet-derived growth factor receptor signaling pathway	0.00302974	SNCA/IQGAP1/ADIPOQ	3.3762
												GO:0072009	Nephron epithelium development	0.00305349	AGT/IQGAP1/ADIPOQ/PODXL	2.74233
												GO:0031334	Positive regulation of protein-containing complex assembly	0.00312099	DDX3X/PFN1/MSN/SNCA/CDH5	2.34179
												GO:0032905	Transforming growth factor beta1 production	0.00318034	AGT/LUM	4.56176
												GO:0090494	Dopamine uptake	0.00318034	SLC6A2/SNCA	4.56176
												GO:0071248	Cellular response to metal ion	0.00325814	GPLD1/SNCA/IQGAP1/B2M/SERPINF1	2.32729
												GO:0072676	Lymphocyte migration	0.00343501	SAA1/DEFA1B/MSN/CCL14	2.69502
												GO:0032233	Positive regulation of actin filament bundle assembly	0.00349608	PFN1/FLNA/APOA1	3.30344
												GO:0050994	Regulation of lipid catabolic process	0.00349608	APOA4/GPLD1/APOC1	3.30344
												GO:0006735	NADH regeneration	0.00356631	TPI1/PGK1	4.47929
												GO:0006957	Complement activation, alternative pathway	0.00356631	CFH/C8G	4.47929
												GO:0010755	Regulation of plasminogen activation	0.00356631	CLEC3B/CTSZ	4.47929
												GO:0030299	Intestinal cholesterol absorption	0.00356631	APOA4/APOA1	4.47929
												GO:0061621	Canonical glycolysis	0.00356631	TPI1/PGK1	4.47929
												GO:0061718	Glucose catabolic process to pyruvate	0.00356631	TPI1/PGK1	4.47929
												GO:0090493	Catecholamine uptake	0.00356631	SLC6A2/SNCA	4.47929
												GO:2001233	Regulation of apoptotic signaling pathway	0.00374162	S100A9/S100A8/DDX3X/HSPB1/AGT/SOD1/IGF1	1.81995
												GO:0097237	Cellular response to toxic substance	0.00384777	S100A9/APOA4/SOD1/APOM	2.64922
												GO:1990266	Neutrophil migration	0.00395599	SAA1/S100A9/S100A8/CCL14	2.63799
												GO:2001056	Positive regulation of cysteine-type endopeptidase activity	0.00395599	S100A9/S100A8/DDX3X/SNCA	2.63799
												GO:0002523	Leukocyte migration involved in inflammatory response	0.003973	S100A9/S100A8	4.40129
												GO:0002544	Chronic inflammatory response	0.003973	S100A9/S100A8	4.40129
												GO:0045721	Negative regulation of gluconeogenesis	0.003973	ADIPOQ/MST1	4.40129
												GO:0072376	Protein activation cascade	0.003973	FLNA/F13B	4.40129
												GO:0048247	Lymphocyte chemotaxis	0.00400402	SAA1/DEFA1B/CCL14	3.23418
												GO:2001244	Positive regulation of intrinsic apoptotic signaling pathway	0.00400402	S100A9/S100A8/SOD1	3.23418
												GO:0010595	Positive regulation of endothelial cell migration	0.00406624	HSPB1/AGT/GPLD1/GPI	2.62685
												GO:0032612	Interleukin-1 production	0.00406624	SAA1/HSPB1/IGF1/APOA1	2.62685
												GO:0032652	Regulation of interleukin-1 production	0.00406624	SAA1/HSPB1/IGF1/APOA1	2.62685
												GO:0071621	Granulocyte chemotaxis	0.00406624	SAA1/S100A9/S100A8/CCL14	2.62685
												GO:0046503	Glycerolipid catabolic process	0.00418277	APOA4/GPLD1/APOC1	3.21181
												GO:0051546	Keratinocyte migration	0.00440019	IQSEC1/KRT2	4.32729
												GO:0061620	Glycolytic process through glucose-6-phosphate	0.00440019	TPI1/PGK1	4.32729
												GO:0007586	Digestion	0.00452806	PRSS1/APOA4/RBP4/APOA1	2.58313
												GO:0034764	Positive regulation of transmembrane transport	0.00460502	FLNA/SNCA/ADIPOQ/IGF1/GIP	2.20959
												GO:0006919	Activation of cysteine-type endopeptidase activity involved in apoptotic process	0.00474786	S100A9/S100A8/SNCA	3.14672
												GO:2000379	Positive regulation of reactive oxygen species metabolic process	0.00474786	AGT/SOD1/SNCA	3.14672
												GO:0001822	Kidney development	0.00484193	AGT/IQGAP1/ADIPOQ/PCSK9/PODXL/SERPINF1	1.93956
												GO:0010985	Negative regulation of lipoprotein particle clearance	0.00484766	PCSK9/APOC1	4.2569
												GO:0032835	Glomerulus development	0.00494596	IQGAP1/ADIPOQ/PODXL	3.12566
												GO:0015874	Norepinephrine transport	0.00531521	SLC6A2/SNCA	4.18979
												GO:0030449	Regulation of complement activation	0.00531521	CFH/SERPING1	4.18979
												GO:0044241	Lipid digestion	0.00531521	APOA4/APOA1	4.18979
												GO:0090208	Positive regulation of triglyceride metabolic process	0.00531521	APOA4/GPLD1	4.18979
												GO:0098801	Regulation of renal system process	0.00531521	AGT/ADIPOQ	4.18979
												GO:0098856	Intestinal lipid absorption	0.00531521	APOA4/APOA1	4.18979
												GO:0150105	Protein localization to cell-cell junction	0.00531521	FLNA/CDH5	4.18979

## Sheet: Table S5
Table S5. KEGG pathway enrichment of plasma DEPs related to TB stages.
LTBI vs HC						ATB vs HC						ATB vs LTBI
Term	Description	P-value	Protein	Log-transformed fold enrichment		Term	Description	P-value	Protein	Log-transformed fold enrichment		Term	Description	P-value	Protein	Log-transformed fold enrichment
hsa04610	Complement and coagulation cascades	0.00722959	F12/C4B	3.93816		hsa00010	Glycolysis / Gluconeogenesis	6.68683e-07	GAPDH/PKM/PGK1/ALDOA/TPI1/LDHA/ENO1	3.77321		hsa04610	Complement and coagulation cascades	3.78555e-07	CFH/MBL2/SERPINA5/SERPING1/SERPIND1/F13B/C8G/F10	3.53008
hsa04666	Fc gamma R-mediated phagocytosis	0.00907784	ACTR2/GSN	3.76824		hsa01230	Biosynthesis of amino acids	2.11146e-05	GAPDH/PKM/PGK1/ALDOA/TPI1/ENO1	3.38809		hsa00010	Glycolysis / Gluconeogenesis	1.3029e-05	GAPDH/TPI1/LDHA/ALDOA/PGK1/GPI	3.50838
hsa04936	Alcoholic liver disease	0.0185569	ADIPOQ/C4B	3.22767		hsa04979	Cholesterol metabolism	4.00871e-05	APOA4/PCSK9/APOE/APOC1/LCAT	3.68145		hsa04979	Cholesterol metabolism	4.62426e-05	APOA4/PCSK9/APOC1/APOA1/LCAT	3.63901
hsa04614	Renin-angiotensin system	0.0335923	AGT	4.87403		hsa01200	Carbon metabolism	0.000243618	GAPDH/PKM/PGK1/ALDOA/TPI1/ENO1	2.75892		hsa04977	Vitamin digestion and absorption	0.00106528	APOA4/BTD/APOA1	3.87403
hsa04810	Regulation of actin cytoskeleton	0.0441823	ACTR2/GSN	2.5521		hsa04810	Regulation of actin cytoskeleton	0.000340988	PFN1/TMSB4X/FN1/CFL1/CDC42/MSN/GSN/ACTR2	2.18645		hsa04066	HIF-1 signaling pathway	0.00161786	GAPDH/LDHA/ALDOA/PGK1/IGF1	2.54325
						hsa04066	HIF-1 signaling pathway	0.00141783	GAPDH/PGK1/ALDOA/LDHA/ENO1	2.58569		hsa01200	Carbon metabolism	0.0021291	GAPDH/TPI1/ALDOA/PGK1/GPI	2.45345
						hsa04670	Leukocyte transendothelial migration	0.00186828	RAP1B/CDC42/MSN/CDH5/MMP2	2.49589		hsa01230	Biosynthesis of amino acids	0.0028052	GAPDH/TPI1/ALDOA/PGK1	2.76069
						hsa04820	Cytoskeleton in muscle cells	0.00186991	ZYX/FN1/TPM3/PDLIM1/ENO1/TTN/COL6A3	1.98132		hsa05205	Proteoglycans in cancer	0.00522779	FLNA/FN1/MSN/IQGAP1/IGF1/LUM	1.90204
						hsa05100	Bacterial invasion of epithelial cells	0.00290644	FN1/CDC42/SEPTIN6/ACTR2	2.74654		hsa05150	Staphylococcus aureus infection	0.00837146	DEFA1B/CFH/MBL2/CAMP	2.31708
						hsa04510	Focal adhesion	0.00441474	ZYX/RAP1B/FN1/CDC42/TNXB/COL6A3	1.95157		hsa04510	Focal adhesion	0.021514	ZYX/FLNA/FN1/IGF1/TNXB	1.6461
						hsa04666	Fc gamma R-mediated phagocytosis	0.00680659	CFL1/CDC42/GSN/ACTR2	2.40259		hsa00030	Pentose phosphate pathway	0.0245035	ALDOA/GPI	3.03531
						hsa04977	Vitamin digestion and absorption	0.016612	APOA4/BTD	3.3315		hsa00051	Fructose and mannose metabolism	0.0291204	TPI1/ALDOA	2.90204
						hsa05205	Proteoglycans in cancer	0.0195481	FN1/CDC42/MSN/LUM/MMP2	1.68145		hsa01250	Biosynthesis of nucleotide sugars	0.0340547	GFPT1/GPI	2.78005
						hsa00051	Fructose and mannose metabolism	0.0275767	ALDOA/TPI1	2.94448		hsa05143	African trypanosomiasis	0.0340547	APOL1/APOA1	2.78005
						hsa04610	Complement and coagulation cascades	0.0295198	F12/CFH/SERPINA5	2.15747		hsa04810	Regulation of actin cytoskeleton	0.0343968	PFN1/FN1/MSN/IQGAP1/C8G	1.46595
						hsa04512	ECM-receptor interaction	0.0303865	FN1/TNXB/COL6A3	2.14117		hsa05410	Hypertrophic cardiomyopathy	0.0428251	AGT/IGF1/TTN	1.94511
						hsa00350	Tyrosine metabolism	0.0306685	MIF/DBH	2.86202		hsa04975	Fat digestion and absorption	0.044809	APOA4/APOA1	2.56324
						hsa04514	Cell adhesion molecules	0.032391	ICOSLG/CADM1/CDH5/NCAM1	1.72816		hsa05146	Amoebiasis	0.0472381	HSPB1/FN1/C8G	1.88797
						hsa04520	Adherens junction	0.0339872	RAP1B/CDC42/CDH5	2.07775		hsa05414	Dilated cardiomyopathy	0.049526	AGT/IGF1/TTN	1.86022
						hsa05410	Hypertrophic cardiomyopathy	0.039786	TPM3/CACNA2D1/TTN	1.98755
						hsa04530	Tight junction	0.0406986	CDC42/MSN/CGN/ACTR2	1.62255
						hsa04933	AGE-RAGE signaling pathway in diabetic complications	0.0418239	FN1/CDC42/MMP2	1.95869
						hsa05414	Dilated cardiomyopathy	0.0460553	TPM3/CACNA2D1/TTN	1.90266
						hsa04972	Pancreatic secretion	0.0471453	PRSS1/RAP1B/BST1	1.88898
						hsa00620	Pyruvate metabolism	0.0498901	PKM/LDHA	2.47735

## Sheet: Table S6
Table S6. Evaluation of plasma DEPs between different disease stages using MCC method.
LTBI vs HC				ATB vs HC				ATB vs LTBI
Protein	MCC score	Rank		Protein	MCC score	Rank		Protein	MCC score	Rank
APOE	9	1		GAPDH	33106	1		APOA1	363338	1
ADIPOQ	6	2		ENO1	32464	2		APOA4	363114	2
C4B	5	3		PGK1	31200	3		SAA1	363014	3
AGT	4	4		YWHAZ	29392	4		APOC1	362923	4
GSN	3	5		TPI1	28956	5		APOL1	362916	5
GIP	2	6		PFN1	23730	6		APOC4	362916	5
TNXB	1	7		ALDOA	18180	7		APOM	362912	7
F12	1	7		PKM	16589	8		LCAT	362886	8
ACTR2	1	7		CFL1	13928	9		SAA2	362886	8
MGP	1	7		EEF1A1	11539	10		PCYOX1	362880	10
ANG	1	7		LDHA	6518	11		GAPDH	999	11
				FN1	3891	12		PGK1	684	12
				SOD1	3282	13		FN1	500	13
				MIF	1562	14		TPI1	494	14
				TAGLN2	1530	15		ALDOA	414	15
				APOE	1233	16		SOD1	343	16
				APOA4	1183	17		LDHA	318	17
				SAA1	1111	18		B2M	313	18
				PON1	1008	19		PFN1	243	19
				SAA2	966	20		GPI	222	20
				GSN	965	21		TGFBI	219	21
				MSN	961	22		SNCA	198	22
				ACTR2	960	23		EEF1A1	197	23
				CDC42	892	24		FLNA	120	24
				APOC1	860	25		ADIPOQ	106	25
				LCAT	726	26		AGT	101	26
				MMP2	475	27		SERPIND1	86	27
				TGFBI	331	28		IGF1	86	27
				TPM3	290	29		RPS27A	79	29
				LUM	197	30		CCT3	72	30
				ORM1	161	31		MSN	66	31
				SNCA	146	32		RBP4	64	32
				RBP4	98	33		ARHGDIA	48	33
				HSPB1	76	34		LUM	45	34
				CDH5	57	35		CFH	44	35
				TMSB4X	55	36		IQGAP1	42	36
				NCAM1	51	37		AFM	42	36
				COL6A3	49	38		F10	42	36
				CLEC3B	38	39		SERPINF1	37	39
				CFH	30	40		CDH5	35	40
				AFM	26	41		NCAM1	34	41
				TTN	26	41		TUBB4B	30	42
				ZYX	25	43		ITIH1	28	43
				GFPT1	24	44		CAMP	24	44
				SH3BGRL3	24	44		GFPT1	24	44
				LGALS3BP	15	46		SERPING1	20	46
				RAP1B	14	47		S100A8	19	47
				MGP	13	48		GPLD1	18	48
				PCSK9	12	49		MBL2	17	49
				PEPD	11	50		SERPINA5	15	50
				KRT1	8	51		S100A9	15	50
				S100A9	8	51		PEPD	14	52
				GSTO1	7	53		PODXL	14	52
				BCHE	7	53		F13B	12	54
				F12	7	53		HSPB1	12	54
				CLIC1	7	53		CLEC3B	12	54
				KRT2	7	53		LGALS3BP	10	57
				QSOX1	6	58		PCSK9	8	58
				GNB1	6	58		TTN	8	58
				SPP2	5	60		ZYX	7	60
				PRSS1	5	60		DEFA1B	6	61
				S100A8	5	60		PRSS1	5	62
				GPLD1	4	63		DDX3X	5	62
				KRT9	4	63		SERPINA6	4	64
				CTCF	4	63		C8G	4	64
				CADM1	3	66		ANG	3	66
				BLMH	3	66		CGN	3	66
				HARS1	3	66		BCHE	3	66
				CGN	3	66		SERPINA11	2	69
				FERMT3	2	70		PGLYRP2	2	69
				KRT78	2	70		HGFAC	2	69
				PDLIM1	2	70		HARS1	2	69
				IGFALS	2	70		GIP	2	69
				PRG4	2	70		TNXB	2	69
				SERPINA5	2	70		ATRN	2	69
				EXOSC8	2	70		RNASE4	1	76
				SLC6A2	2	70		SLC6A2	1	76
				CTBP1	2	70		SH3BGRL3	1	76
				TNXB	2	70		PDLIM1	1	76
				BST1	1	80		KRT2	1	76
				SH3BGRL	1	80		CTSZ	1	76
				OR6C74	1	80		ZNF85	1	76
				PGLYRP2	1	80		EXOSC8	1	76
				VASN	1	80		DHX57	1	76
				DBH	1	80		CTBP1	1	76
				NAP1L4	1	80
				CRTAC1	1	80

## Sheet: Table S7
Table S7. The UniProt accession number of proteins presented in various modules.
Blue	Brown	Green	Grey	Turquoise	Yellow
A0A024R324	A0A0S2Z3D5	A0A0A1TE42	A0A087WTI6	A0A087WT59	A0A1B0GVI3
A0A087WVQ9	A0A193AU54	A0A0K2BMD8	A0A0A0MSN4	A0A087WTE4	B0YJC4
A0A087WZB5	A0A2R8Y7T6	A0A384P5Q0	A0A0A0MSV6	A0A087WW12	B2R892
A0A0A0MSA9	A0A2S0BDD1	D3GKD9	A0A0C4DGN2	A0A087X089	B4DVZ8
A0A0A0MTH3	A0A2Z4LCH4	K7ELW0	A0A0D9SFB3	A0A087X0T8	C9J0E4
A0A0S2Z4G4	A0A348GSH7	P00915	A0A0G2JMS7	A0A087X2A7	H6VRF8
A0A0S2Z4I9	A0A384MR03	P00918	A0A0J9YXZ5	A0A0A0MR08	K7ES02
A0A248RGE3	A0A494C165	P02042	A0A0R7FJH5	A0A0A0MR42	P02533
P06733	A0A7P0Z475	P12882	A0A126LAZ7	A0A0A0MRJ7	P04259
A0A384NYN5	A0A8Q3SID6	P30043	A0A140VKA0	A0A0A0MTS7	P08779
A0A669KB41	A2J1N6	P32119	A0A161I202	A0A0A7E6D8	P13647
A0A6Q8PFK8	A2J1N7	P68871	A0A1B0GW80	A0A0C4DFP6	P14923
A0A7P0T8Q5	A5YAK2	Q06830	A0A1B1CYC5	A0A0G2JIW1	P15924
A0A7P0TAE1	B1AH94		A0A1L7B5J3	A0A0H5AY34	P35527
A0A804HII9	B2RWM5		A0A386NEX7	A0A0J9YXQ2	P35908
A0A8I5KW61	B3KUE5		A0A3B0J0F2	A0A0S2Z4L3	Q08554
A0A8Q3SIZ0	B7ZKQ8		A0A3B3IU55	A0A126GVS3	Q86YZ3
A0A8V8TKR9	B9EK46		A0A3G1HEF1	A0A140T8Y3	Q8IVM8
A0A8V8TNT7	E9PHK0		A0A5S8K7B6	A0A140VJJ6	Q9NZT1
A0A8V8TNX9	O75882		A0A679KKL6	A0A182DWH7
A0A8V8TP41	P00742		A0A7I2YQQ3	A0A1B0GU03
A0A994J3T6	P01023		A0A7P0MNE9	A0A1B0GX98
A0A994J6T1	P02753		A0A7P0Z497	A0A1U9WZ84
A8K088	P04180		A0A8Q3SI37	A0A1U9X793
A8K0T9	P05154		A0A8Q3SI99	A0A2R8Y595
B2R4D5	P05546		A0A8V8TNZ0	A0A2R8Y5W7
B2R983	P06276		A0A994J439	A0A2R8YCI2
B2RDL6	P06727		A0N7I9	A0A384DVK4
B2RDY9	P0DJI8		A2J1N9	A0A384NKS6
B4E1B2	P0DJI9		A2KBC1	A0A3B3IQ51
B4E1U9	P15169		A6NCV1	A0A3B3ITN0
B4E2U0	P18065		A8K6C1	A0A3B3IUE0
B7Z6Z4	P18669		B1ALD9	A0A494C0X7
B9A041	P19827		B1B0D4	A0A6I8PRN4
E7EUF1	P22352		B2R4M6	A0A7I2V3L2
G3V5M2	P22792		B2R5G8	A0A7I2V440
K9JA46	P36955		B2R7D2	A0A7I2YQ93
O00151	P43251		B3GN61	A0A7P0T8I6
O00299	P59665		B3KP28	A0A804HLI4
O75368	P80108		B4DVJ0	A0A8F0WQF6
O95237	Q08380		B4E0X1	A0A8I5KRG4
P00338	Q13103		B5TMG5	A0A8I5KWT8
P00441	Q15582		B6EDE2	A0A8Q3SI63
P00488	Q2L9S7		C9IY88	A0A8Q3SIA1
P00558	Q53GY3		E5RJA8	A0A8Q3SIJ2
P04075	Q7M4S4		E7EQ64	A0A8Q3WKT7
P04406	Q8NBP7		E9PLY4	A0A8Q3WKV6
P07195	Q96S96		E9PR49	A0A8Q3WLF6
P07737	Q9UGM5		G5E9Z9	A0A8V8TND7
P07996	Q9UHG3		J3KP74	A0A8V8TP45
P08567			L8E853	A0A8V8TP51
P10599			M0QZ75	A0A9L9PXD9
P11021			M0R009	A0A9L9PXQ4
P11142			P00450	A0N5G7
P14174			P02741	A0PJA6
P15153			P05109	A2J1M5
P21333			P09172	A2J1N8
P23528			P09211	A2J423
P30041			P11226	A2NV54
P30740			P11717	A2NV55
P31146			P13727	A2RTY6
P34096			P14780	A3RKG7
P37802			P16930	A4D2D2
P40197			P18428	A4FU71
P55774			P20023	A6NKT7
P60174			P39060	A6PVI2
P60709			P61160	A6XND0
P61224			P61626	A8K2U0
P62328			P62805	A8K430
P62942			P80511	A8K6C9
P63104			P81605	A8K9V7
P68133			Q04721	B0YIW2
P68366			Q07954	B0YJC6
P68371			Q15293	B1AK87
Q13790			Q15485	B2RMS9
Q14766			Q15555	B2ZDQ1
Q14847			Q16270	B3KN55
Q15942			Q16518	B3KX11
Q562R1			Q3SWV3	B4DUV1
Q5T123			Q6P4G7	B4DVS0
Q96MG2			Q6UXB8	B4E1C2
Q9H4B7			Q7Z7M0	B4E1Z4
Q9UJU6			Q86U17	B5MCA1
Q9Y490			Q9NZP8	B7Z550
			Q9UM47	B7Z8Q2
			Q9UNN8	B7ZLI0
			Q9Y6Z7	C9JHR8
				C9JL85
				C9JZ52
				D6RCD0
				D6RF35
				D9IWP9
				E7ESU7
				E7ETH0
				E9PQ61
				G3V2W1
				G3XAK1
				J3KNB4
				J3KTF8
				K7ER74
				K7ERI9
				O00391
				O60420
				O75636
				P00390
				P00734
				P01024
				P01034
				P02452
				P02647
				P02652
				P02743
				P02760
				P02763
				P02790
				P03950
				P03951
				P03952
				P04003
				P04004
				P04196
				P04217
				P05090
				P05160
				P05362
				P07360
				P08253
				P08294
				P08493
				P08514
				P08519
				P08697
				P09871
				P0C0L4
				P0C0L5
				P10124
				P10643
				P12111
				P13796
				P15144
				P19320
				P19652
				P20851
				P23470
				P24593
				P25311
				P27169
				P27918
				P33151
				P33908
				P35858
				P41222
				P43652
				P48740
				P51884
				P54289
				P80723
				P98160
				Q01469
				Q03591
				Q04756
				Q12841
				Q12860
				Q13201
				Q13769
				Q14126
				Q14520
				Q15166
				Q16610
				Q16853
				Q3KQR6
				Q53GZ8
				Q5EFE5
				Q5JY17
				Q6EMK4
				Q6LAM1
				Q76KX8
				Q76LX8
				Q7Z5P9
				Q86SQ4
				Q86UD1
				Q8N1N4
				Q8N6N3
				Q8NAA4
				Q8NF20
				Q8NFH9
				Q8WVF5
				Q8WZ75
				Q92496
				Q92954
				Q96LM1
				Q96PD5
				Q9BWP8
				Q9H161
				Q9H4G4
				Q9HCH0
				Q9HDC9
				Q9NQ38
				Q9NW13
				Q9NYW8
				Q9UJ49
				V9HW34
				V9HW68

## Sheet: Table S8
Table S8. Plasma proteins selected to be validated by PRM.
Protein	Number of amino acids	Molecular weight (Da)	Signature peptide	Subcellular location	GO function
ACTN4	911	104854	FAIQDISVEETSAK VGWEQLLTTIAR	Nucleus; Cytoplasm	Actin cytoskeleton organization; Positive regulation of cell migration
APOA4	396	45372	IDQNVEELK ISASAEELR LAPLAEDVR SELTQQLNALFQDK VNSFFSTFK	Secreted	Lipid transport; Cholesterol homeostasis
APOB	4563	515605	EVGTVLSQVYSK IAIANIIDEIIEK INNQLTLDSNTK LATALSLSNK LPYTIITTPPLK NIILPVYDK QVFLYPEK TLADLTLLDSPIK VNWEEEAASGLLTSLK YNALDLTNNGK	Cytoplasm; Secreted	Cholesterol homeostasis; Steroid metabolism
APOE	317	36154	AATVGSLAGQPLQER LEEQAQQIR LGPLVEQGR QWAGLVEK	Secreted	Cholesterol metabolism; Host-virus interaction; Lipid metabolism
C4B	1744	192751	GSFEFPVGDAVSK QGSFQGGFR VDFTLSSER VEYGFQVK VLSLAQEQVGGSPEK	Secreted; Synapse	Complement pathway; Immunity; Inflammatory response
CFH	1231	139096	AGEQVTYTCATYYK	Secreted	Complement alternate pathway; Host-virus interaction; Immunity
CRTAC1	661	71421	GVALADFNR	Secreted	Axonal fasciculation
F12	615	67792	VVGGLVALR	Secreted	Blood coagulation; Innate immune response; Fibrinolysis
FN1	2477	272320	DLQFVEVTDVK FLATTPNSLLVSWQPPR IYLYTLNDNAR STTPDITGYR TYHVGEQWQK YEVSVYALK	Secreted	Acute phase; Angiogenesis; Cell adhesion
GAPDH	335	36053	GALQNIIPASTGAAK LISWYDNEFGYSNR LVINGNPITIFQER	Nucleus; Cytoplasm	Glycolysis; Apoptosis
HSPB1	205	22783	AQLGGPEAAK DGVVEITGK LFDQAFGLPR	Nucleus; Cytoplasm	Host-virus interaction; Stress response
MBL2	248	26144	TEGQFVDLTGNR	Secreted	Complement pathway; Innate immunity
MGP	103	12353	NANTFISPQQR	Secreted	Cartilage condensation; Cell differentiation
MSN	577	67820	ALTSELANAR EDAVLEYLK IGFPWSEIR QLFDQVVK	Cell membrane; Cytoplasm	Extracellular exosome; Focal adhesion
PDLIM1	329	36072	DFEQPLAISR VAASIGNAQK	Cytoplasm	Actin cytoskeleton organization
PFN1	140	15054	DLQFVEVTDVK FLATTPNSLLVSWQPPR IYLYTLNDNAR STTPDITGYR TYHVGEQWQK YEVSVYALK	Cytoplasm	Actin cytoskeleton organization;
S100A8	93	10835	LLETECPQYIR	Secreted; Cytoplasm; Cell membrane	Apoptosis; Autophagy; Chemotaxis; Innate immunity; Inflammatory response
SAA1	122	13532	EANYIGSDK	Secreted; Cytoplasm	Acute-phase response
ZYX	572	61277	SPGAPGPLTLK	Cytoplasm; Nucleus	Cell adhesion; Host-virus interaction

## Sheet: Table S9
Table S9. Diagnostic efficiency of DEPs in differentiating TB stages.
LTBI vs HC									ATB vs HC									ATB vs LTBI
Protein	AUC (95% CI)	Sensitivity (%)	Specificity (%)	Positive predictive value (%)	Negative predictive value (%)	Cut-off	Kappa coefficient		Protein	AUC (95% CI)	Sensitivity (%)	Specificity (%)	Positive predictive value (%)	Negative predictive value (%)	Cut-off	Kappa coefficient		Protein	AUC (95% CI)	Sensitivity (%)	Specificity (%)	Positive predictive value (%)	Negative predictive value (%)	Cut-off	Kappa coefficient
C4B	0.625 (0.446-0.804)	80	100	100	83.3	0.028	0.8		C4B	0.917 (0.826-1)	80	100	100	83.3	0.028	0.8		C4B	0.785 (0.632-0.938)	80	80	80	80	0.028	0.6
CFH	0.708 (0.546-0.869)	80	85	84.2	81	0.001	0.65		CFH	0.860 (0.741-0.979)	80	85	84.2	81	0.001	0.65		F12	0.715 (0.551-0.879)	55	85	78.6	65.4	0.022	0.4
									F12	0.835 (0.710-0.960)	65	95	92.9	73.1	0.013	0.6		GAPDH	0.828 (0.698-0.957)	90	65	72	86.7	0.092	0.55
									GADPH	0.818 (0.688-0.947)	65	85	81.2	70.8	0.213	0.5		MBL2	0.845 (0.708-0.982)	90	75	78.3	88.2	0.002	0.65
									MBL2	0.887 (0.788-0.987)	75	90	88.2	78.3	0.002	0.65		MGP	0.905 (0.809-1.000)	85	85	85	85	0.456	0.7
									MGP	0.847 (0.728-0.967)	100	0	Not available	50	Not available	0		MSN	0.855 (0.740-0.970)	70	90	87.5	75	0.059	0.6
									MSN	0.835 (0.714-0.956)	90	60	69.2	85.7	0.043	0.5		PFN1	0.787 (0.648-0.927)	90	55	66.7	84.6	0.01	0.45
									PFN1	0.825 (0.696-0.954)	90	70	75	87.5	0.011	0.6		S100A8	0.690 (0.522-0.858)	55	80	73.3	64	0.004	0.35
									S100A8	0.840 (0.710-0.970)	85	75	77.3	83.3	0.002	0.6		SAA1	0.917 (0.836-0.999)	90	80	81.8	88.9	0.805	0.7
									SAA1	0.875 (0.768-0.982)	85	80	81	84.2	1.008	0.65		APOB	0.705 (0.540-0.870)	50	90	83.3	64.3	2.552	0.4
									HSPB1	0.682 (0.516-0.849)	45	85	75	60.7	0.05	0.3		HSPB1	0.698 (0.532-0.863)	65	70	68.4	66.7	0.026	0.35
